# Supplementary material for: Tetra­carbon­yl[bis­(diphenyl­phosphan­yl)tetra­methyl­disiloxane-κ2 P,P′]chromium(0)
Source: Acta Crystallogr Sect E Struct Rep Online. 2012 Jan 7;68(Pt 2):m119. doi: 10.1107/S1600536812000219 (PMC3274860; doi:10.1107/S1600536812000219)
Supplement: Supplementary file 1 [file e-68-0m119-sup1.cif]

##############################################################################
#                                                                            #
# This CIF contains the data in a paper accepted for publication in          #
# Acta Crystallographica Section E. It conforms to the requirements of       #
# Notes for Authors for Acta Crystallographica Section E, and has been       #
# peer reviewed under the auspices of the IUCr Commission on Journals.       #
#                                                                            #
# Full details of the Crystallographic Information File format               #
# are given in the paper "The Crystallographic Information File (CIF):       #
# a New Standard Archive File for Crystallography" by S. R. Hall, F. H.      #
# Allen and I. D. Brown [Acta Cryst. (1991), A47, 655-685].                  #
#                                                                            #
# The current version of the core CIF dictionary is obtainable from          #
# ftp://ftp.iucr.org/pub/cif_core.dic.                                       #
#                                                                            #
# Software is freely available for graphical display of the structure(s)     #
# in this CIF. For information consult the CIF software page                 #
# http://www.iucr.org/resources/cif/software.                                #
#                                                                            #
# This file may be used for bona fide research purposes within the           #
# scientific community so long as proper attribution is given to the journal # 
# article from which it was obtained.                                        #
#                                                                            #
##############################################################################
data_I
_audit_creation_method     SHELXL-97
_chemical_name_systematic
;
Tetracarbonyl[bis(diphenylphosphanyl)tetramethyldisiloxane-
\k^2^<i>P</i>,<i>P</i>']chromium(0)
;
_chemical_name_common     ?
_chemical_formula_moiety     'C32 H32 Cr O5 P2 Si2'
_chemical_formula_sum     'C32 H32 Cr O5 P2 Si2'
_chemical_formula_iupac     '[Cr (C28 H32 O P2 Si2) (C O)4]'
_chemical_formula_weight     666.70
_chemical_melting_point     ?
_symmetry_cell_setting     monoclinic
_symmetry_space_group_name_H-M     'C c'
_symmetry_space_group_name_Hall     'C -2yc'
loop_
    _symmetry_equiv_pos_as_xyz
    'x, y, z'
    'x, -y, z+1/2'
    'x+1/2, y+1/2, z'
    'x+1/2, -y+1/2, z+1/2'
_cell_length_a     9.2722(5)
_cell_length_b     21.4148(15)
_cell_length_c     16.5695(8)
_cell_angle_alpha     90.00
_cell_angle_beta     95.200(4)
_cell_angle_gamma     90.00
_cell_volume     3276.5(3)
_cell_formula_units_Z     4
_cell_measurement_reflns_used     4413
_cell_measurement_theta_min     1.87
_cell_measurement_theta_max     28.28
_cell_measurement_temperature     150(2)
_exptl_crystal_description     prism
_exptl_crystal_colour     yellow
_exptl_crystal_size_max     0.30
_exptl_crystal_size_mid     0.21
_exptl_crystal_size_min     0.12
_exptl_crystal_density_diffrn     1.352
_exptl_crystal_density_meas     ?
_exptl_crystal_density_method     'not measured'
_exptl_crystal_F_000     1384
_exptl_absorpt_coefficient_mu     0.558
_exptl_absorpt_correction_type     numerical
_exptl_absorpt_process_details     '(X-SHAPE and X-RED32; Stoe & Cie, 2005)'
_exptl_absorpt_correction_T_min     0.8295
_exptl_absorpt_correction_T_max     0.9523
_exptl_special_details
;
;
_diffrn_ambient_temperature     150(2)
_diffrn_radiation_type     MoK\a
_diffrn_radiation_wavelength     0.71073
_diffrn_radiation_source     'fine-focus sealed tube'
_diffrn_radiation_monochromator     graphite
_diffrn_measurement_device_type     'Stoe IPDS II'
_diffrn_measurement_method     '\w'
_diffrn_detector_area_resol_mean     ?
_diffrn_reflns_number     21143
_diffrn_reflns_av_R_equivalents     0.0714
_diffrn_reflns_av_sigmaI/netI     0.0954
_diffrn_reflns_theta_min     1.90
_diffrn_reflns_theta_max     25.25
_diffrn_reflns_theta_full     25.25
_diffrn_measured_fraction_theta_max     1.000
_diffrn_measured_fraction_theta_full     1.000
_diffrn_reflns_limit_h_min     -11
_diffrn_reflns_limit_h_max     11
_diffrn_reflns_limit_k_min     -25
_diffrn_reflns_limit_k_max     25
_diffrn_reflns_limit_l_min     -19
_diffrn_reflns_limit_l_max     19
_diffrn_standards_number     ?
_diffrn_standards_interval_count     ?
_diffrn_standards_interval_time     ?
_diffrn_standards_decay_%     ?
_refine_special_details
;
Refinement of <i>F</i>^2^ against ALL reflections. The weighted <i>R</i>-factor
<i>wR</i> and goodness of fit <i>S</i> are based on <i>F</i>^2^, conventional
<i>R</i>-factors <i>R</i> are based on <i>F</i>, with <i>F</i> set to zero for
negative <i>F</i>^2^. The threshold expression of <i>F</i>^2^ >
\s(<i>F</i>^2^) is used only for calculating <i>R</i>-factors(gt) <i>etc</i>.
and is not relevant to the choice of reflections for refinement.
<i>R</i>-factors based on <i>F</i>^2^ are statistically about twice as large
as those based on <i>F</i>, and <i>R</i>- factors based on ALL data will be
even larger.
;
_reflns_number_total     5756
_reflns_number_gt     4303
_reflns_threshold_expression     I>2sigma(I)
_refine_ls_structure_factor_coef     Fsqd
_refine_ls_matrix_type     full
_refine_ls_R_factor_all     0.0533
_refine_ls_R_factor_gt     0.0347
_refine_ls_wR_factor_gt     0.0564
_refine_ls_wR_factor_ref     0.0593
_refine_ls_goodness_of_fit_ref     0.786
_refine_ls_restrained_S_all     0.786
_refine_ls_number_reflns     5756
_refine_ls_number_parameters     335
_refine_ls_number_restraints     2
_refine_ls_hydrogen_treatment     constr
_refine_ls_weighting_scheme     calc
_refine_ls_weighting_details
         'calc w=1/[\s^2^(Fo^2^)+(0.0178P)^2^+0.0000P] where P=(Fo^2^+2Fc^2^)/3'
_atom_sites_solution_hydrogens     geom
_atom_sites_solution_primary     direct
_atom_sites_solution_secondary     difmap
_refine_ls_shift/su_max     0.000
_refine_ls_shift/su_mean     0.000
_refine_diff_density_max     0.320
_refine_diff_density_min     -0.202
_refine_ls_extinction_method     none
_refine_ls_extinction_coef     ?
_refine_ls_abs_structure_details     'Flack (1983), <b>2799 Friedel pairs</b>'
_refine_ls_abs_structure_Flack     -0.021(19)
loop_
    _atom_type_symbol
    _atom_type_description
    _atom_type_scat_dispersion_real
    _atom_type_scat_dispersion_imag
    _atom_type_scat_source
    'C' 'C' 0.0033 0.0016
                         'International Tables Vol C Tables 4.2.6.8 and 6.1.1.4'
    'H' 'H' 0.0000 0.0000
                         'International Tables Vol C Tables 4.2.6.8 and 6.1.1.4'
    'O' 'O' 0.0106 0.0060
                         'International Tables Vol C Tables 4.2.6.8 and 6.1.1.4'
    'Si' 'Si' 0.0817 0.0704
                         'International Tables Vol C Tables 4.2.6.8 and 6.1.1.4'
    'P' 'P' 0.1023 0.0942
                         'International Tables Vol C Tables 4.2.6.8 and 6.1.1.4'
    'Cr' 'Cr' 0.3209 0.6236
                         'International Tables Vol C Tables 4.2.6.8 and 6.1.1.4'
_computing_data_collection     'X-AREA (Stoe & Cie, 2005)'
_computing_cell_refinement     'X-AREA (Stoe & Cie, 2005'
_computing_data_reduction     'X-AREA (Stoe & Cie, 2005'
_computing_structure_solution     'SHELXS97 (Sheldrick, 2008)'
_computing_structure_refinement     'SHELXL97 (Sheldrick, 2008)'
_computing_molecular_graphics     'XP in SHELXTL (Sheldrick, 2008)'
_computing_publication_material     'SHELXL97 (Sheldrick, 2008)'
loop_
    _atom_site_type_symbol
    _atom_site_label
    _atom_site_fract_x
    _atom_site_fract_y
    _atom_site_fract_z
    _atom_site_U_iso_or_equiv
    _atom_site_adp_type
    _atom_site_calc_flag
    _atom_site_refinement_flags
    _atom_site_occupancy
    _atom_site_symmetry_multiplicity
    _atom_site_disorder_assembly
    _atom_site_disorder_group
    C C1 0.7971(2) 0.47102(10) 0.89997(14) 0.0260(8) Uani d G 1 1 . .
    C C2 0.9455(2) 0.46252(10) 0.91594(14) 0.0323(9) Uani d G 1 1 . .
    H H2 0.9816 0.4315 0.9534 0.039 Uiso calc R 1 1 . .
    C C3 1.04124(19) 0.49949(13) 0.87708(16) 0.0404(11) Uani d G 1 1 . .
    H H3 1.1427 0.4937 0.8880 0.048 Uiso calc R 1 1 . .
    C C4 0.9885(3) 0.54495(12) 0.82225(15) 0.0464(12) Uani d G 1 1 . .
    H H4 1.0539 0.5702 0.7957 0.056 Uiso calc R 1 1 . .
    C C5 0.8400(3) 0.55345(11) 0.80628(14) 0.0445(11) Uani d G 1 1 . .
    H H5 0.8039 0.5845 0.7688 0.053 Uiso calc R 1 1 . .
    C C6 0.7443(2) 0.51649(12) 0.84514(15) 0.0358(10) Uani d G 1 1 . .
    H H6 0.6428 0.5223 0.8342 0.043 Uiso calc R 1 1 . .
    C C7 0.5653(2) 0.48049(10) 1.00308(14) 0.0284(9) Uani d G 1 1 . .
    C C8 0.6274(2) 0.53733(11) 1.02723(14) 0.0339(9) Uani d G 1 1 . .
    H H8 0.7233 0.5468 1.0154 0.041 Uiso calc R 1 1 . .
    C C9 0.5493(3) 0.58024(9) 1.06870(15) 0.0424(10) Uani d G 1 1 . .
    H H9 0.5917 0.6191 1.0852 0.051 Uiso calc R 1 1 . .
    C C10 0.4089(3) 0.56631(11) 1.08601(15) 0.0433(12) Uani d G 1 1 . .
    H H10 0.3555 0.5956 1.1144 0.052 Uiso calc R 1 1 . .
    C C11 0.3468(2) 0.50947(13) 1.06186(16) 0.0407(11) Uani d G 1 1 . .
    H H11 0.2509 0.4999 1.0737 0.049 Uiso calc R 1 1 . .
    C C12 0.4249(2) 0.46656(10) 1.02039(16) 0.0330(9) Uani d G 1 1 . .
    H H12 0.3825 0.4277 1.0039 0.040 Uiso calc R 1 1 . .
    C C13 0.6284(4) 0.36230(18) 0.7687(2) 0.0311(9) Uani d . 1 1 . .
    H H13A 0.5700 0.3395 0.7261 0.047 Uiso calc R 1 1 . .
    H H13B 0.6998 0.3340 0.7963 0.047 Uiso calc R 1 1 . .
    H H13C 0.6784 0.3969 0.7445 0.047 Uiso calc R 1 1 . .
    C C14 0.3937(4) 0.45715(19) 0.7988(2) 0.0378(10) Uani d . 1 1 . .
    H H14A 0.3678 0.4848 0.8424 0.057 Uiso calc R 1 1 . .
    H H14B 0.3055 0.4396 0.7706 0.057 Uiso calc R 1 1 . .
    H H14C 0.4463 0.4810 0.7604 0.057 Uiso calc R 1 1 . .
    C C15 0.2877(4) 0.3024(2) 1.0248(3) 0.0391(10) Uani d . 1 1 . .
    H H15A 0.2035 0.3285 1.0080 0.059 Uiso calc R 1 1 . .
    H H15B 0.3546 0.3257 1.0628 0.059 Uiso calc R 1 1 . .
    H H15C 0.2557 0.2645 1.0512 0.059 Uiso calc R 1 1 . .
    C C16 0.2766(4) 0.2188(2) 0.8767(3) 0.0420(11) Uani d . 1 1 . .
    H H16A 0.3063 0.2172 0.8215 0.063 Uiso calc R 1 1 . .
    H H16B 0.1730 0.2283 0.8748 0.063 Uiso calc R 1 1 . .
    H H16C 0.2956 0.1784 0.9033 0.063 Uiso calc R 1 1 . .
    C C17 0.5663(3) 0.19242(10) 1.05885(13) 0.0303(9) Uani d G 1 1 . .
    C C18 0.5334(3) 0.13181(12) 1.03342(11) 0.0312(9) Uani d G 1 1 . .
    H H18 0.5345 0.1210 0.9779 0.037 Uiso calc R 1 1 . .
    C C19 0.4989(3) 0.08701(9) 1.08926(16) 0.0406(11) Uani d G 1 1 . .
    H H19 0.4764 0.0456 1.0719 0.049 Uiso calc R 1 1 . .
    C C20 0.4973(3) 0.10283(12) 1.17053(14) 0.0457(11) Uani d G 1 1 . .
    H H20 0.4737 0.0722 1.2087 0.055 Uiso calc R 1 1 . .
    C C21 0.5302(3) 0.16344(14) 1.19597(11) 0.0542(12) Uani d G 1 1 . .
    H H21 0.5291 0.1742 1.2515 0.065 Uiso calc R 1 1 . .
    C C22 0.5646(3) 0.20824(10) 1.14013(15) 0.0443(11) Uani d G 1 1 . .
    H H22 0.5871 0.2497 1.1575 0.053 Uiso calc R 1 1 . .
    C C23 0.6851(2) 0.20647(11) 0.90486(12) 0.0255(9) Uani d G 1 1 . .
    C C24 0.8044(2) 0.16907(12) 0.92776(11) 0.0345(9) Uani d G 1 1 . .
    H H24 0.8388 0.1655 0.9833 0.041 Uiso calc R 1 1 . .
    C C25 0.8732(2) 0.13685(11) 0.86935(16) 0.0436(11) Uani d G 1 1 . .
    H H25 0.9547 0.1113 0.8850 0.052 Uiso calc R 1 1 . .
    C C26 0.8228(3) 0.14204(12) 0.78803(14) 0.0438(11) Uani d G 1 1 . .
    H H26 0.8698 0.1200 0.7481 0.053 Uiso calc R 1 1 . .
    C C27 0.7035(3) 0.17944(12) 0.76513(10) 0.0371(10) Uani d G 1 1 . .
    H H27 0.6691 0.1830 0.7096 0.045 Uiso calc R 1 1 . .
    C C28 0.6347(2) 0.21165(11) 0.82354(13) 0.0310(9) Uani d G 1 1 . .
    H H28 0.5532 0.2372 0.8079 0.037 Uiso calc R 1 1 . .
    C C29 0.9060(4) 0.39081(19) 1.0826(2) 0.0300(9) Uani d . 1 1 . .
    C C30 0.8865(4) 0.31736(18) 0.9509(2) 0.0273(9) Uani d . 1 1 . .
    C C31 0.8607(4) 0.27757(19) 1.0996(2) 0.0337(9) Uani d . 1 1 . .
    C C32 0.6494(4) 0.36119(18) 1.1135(2) 0.0284(9) Uani d . 1 1 . .
    Cr Cr1 0.76936(6) 0.33701(3) 1.03423(4) 0.02284(14) Uani d . 1 1 . .
    O O1 0.4032(2) 0.34064(12) 0.87633(15) 0.0311(6) Uani d . 1 1 . .
    O O2 0.9939(3) 0.42194(14) 1.11716(16) 0.0440(8) Uani d . 1 1 . .
    O O3 0.9613(3) 0.30592(13) 0.90084(16) 0.0384(7) Uani d . 1 1 . .
    O O4 0.9272(3) 0.24106(14) 1.14056(18) 0.0548(9) Uani d . 1 1 . .
    O O5 0.5824(3) 0.37908(14) 1.16462(17) 0.0469(8) Uani d . 1 1 . .
    P P1 0.66695(9) 0.42154(5) 0.95043(6) 0.0236(2) Uani d . 1 1 . .
    P P2 0.60852(10) 0.25311(5) 0.98419(6) 0.0247(2) Uani d . 1 1 . .
    Si Si1 0.50981(10) 0.39322(5) 0.84235(6) 0.0283(3) Uani d . 1 1 . .
    Si Si2 0.38082(10) 0.28057(5) 0.93478(6) 0.0288(3) Uani d . 1 1 . .
loop_
    _atom_site_aniso_label
    _atom_site_aniso_U_11
    _atom_site_aniso_U_22
    _atom_site_aniso_U_33
    _atom_site_aniso_U_12
    _atom_site_aniso_U_13
    _atom_site_aniso_U_23
    C1 0.038(2) 0.021(2) 0.019(2) 0.0002(17) 0.0021(16) -0.0045(16)
    C2 0.036(2) 0.035(3) 0.026(2) -0.0021(19) 0.0065(17) 0.0034(19)
    C3 0.038(2) 0.049(3) 0.035(3) -0.009(2) 0.0054(19) -0.002(2)
    C4 0.069(3) 0.043(3) 0.029(2) -0.021(2) 0.015(2) 0.004(2)
    C5 0.063(3) 0.033(3) 0.036(3) -0.004(2) -0.003(2) 0.007(2)
    C6 0.044(2) 0.030(2) 0.032(2) 0.003(2) -0.0028(19) 0.0019(19)
    C7 0.033(2) 0.031(2) 0.020(2) 0.0103(18) -0.0037(16) 0.0010(17)
    C8 0.038(2) 0.035(2) 0.027(2) 0.0046(19) -0.0038(17) -0.0067(19)
    C9 0.056(3) 0.041(3) 0.029(2) 0.009(2) -0.004(2) -0.012(2)
    C10 0.059(3) 0.051(3) 0.019(2) 0.029(2) -0.001(2) -0.003(2)
    C11 0.040(2) 0.051(3) 0.031(2) 0.010(2) 0.0019(19) -0.003(2)
    C12 0.036(2) 0.032(2) 0.032(2) 0.0053(18) 0.0060(18) -0.0047(19)
    C13 0.037(2) 0.034(2) 0.021(2) 0.0009(18) -0.0046(17) 0.0011(17)
    C14 0.032(2) 0.043(3) 0.036(2) 0.0092(19) -0.0067(18) 0.001(2)
    C15 0.027(2) 0.048(3) 0.043(3) -0.003(2) 0.0073(18) -0.009(2)
    C16 0.028(2) 0.043(3) 0.055(3) -0.004(2) 0.0000(19) -0.012(2)
    C17 0.027(2) 0.032(2) 0.031(2) -0.0007(18) 0.0014(17) 0.0025(18)
    C18 0.030(2) 0.034(2) 0.029(2) -0.0039(18) 0.0021(17) 0.0017(18)
    C19 0.034(2) 0.041(3) 0.047(3) -0.004(2) 0.0019(19) 0.011(2)
    C20 0.041(2) 0.051(3) 0.045(3) -0.014(2) 0.006(2) 0.018(2)
    C21 0.074(3) 0.057(3) 0.033(3) -0.012(3) 0.014(2) 0.005(2)
    C22 0.061(3) 0.041(3) 0.032(3) -0.012(2) 0.011(2) -0.001(2)
    C23 0.026(2) 0.022(2) 0.029(2) -0.0021(16) 0.0024(16) -0.0007(16)
    C24 0.038(2) 0.032(2) 0.034(2) 0.0066(19) 0.0033(17) -0.0038(19)
    C25 0.039(2) 0.040(3) 0.052(3) 0.010(2) 0.009(2) -0.004(2)
    C26 0.049(3) 0.039(3) 0.047(3) -0.004(2) 0.024(2) -0.012(2)
    C27 0.046(2) 0.038(3) 0.028(2) -0.002(2) 0.0095(19) -0.0052(19)
    C28 0.035(2) 0.031(2) 0.027(2) -0.0007(18) 0.0044(17) 0.0023(18)
    C29 0.035(2) 0.032(2) 0.023(2) 0.004(2) 0.0045(17) 0.0058(18)
    C30 0.025(2) 0.026(2) 0.030(2) 0.0028(17) -0.0065(18) 0.0000(18)
    C31 0.042(2) 0.032(2) 0.026(2) -0.003(2) -0.0026(18) -0.001(2)
    C32 0.032(2) 0.027(2) 0.025(2) -0.0029(19) -0.0030(19) 0.0018(18)
    Cr1 0.0245(3) 0.0260(3) 0.0177(3) 0.0008(3) 0.0004(2) 0.0006(3)
    O1 0.0225(13) 0.0387(16) 0.0310(15) 0.0027(13) -0.0036(11) -0.0031(13)
    O2 0.0440(17) 0.0467(19) 0.0393(18) -0.0202(15) -0.0076(14) -0.0015(15)
    O3 0.0333(15) 0.0500(19) 0.0332(17) 0.0070(13) 0.0097(13) -0.0023(14)
    O4 0.066(2) 0.047(2) 0.047(2) 0.0058(16) -0.0199(16) 0.0163(16)
    O5 0.0479(18) 0.067(2) 0.0275(17) 0.0013(16) 0.0121(14) -0.0112(16)
    P1 0.0252(5) 0.0252(5) 0.0201(5) 0.0034(5) 0.0005(4) -0.0011(4)
    P2 0.0271(5) 0.0257(5) 0.0213(5) -0.0002(5) 0.0032(4) -0.0007(4)
    Si1 0.0296(6) 0.0309(6) 0.0234(6) 0.0046(5) -0.0030(5) -0.0015(5)
    Si2 0.0241(5) 0.0326(6) 0.0298(6) 0.0001(5) 0.0023(5) -0.0048(5)
_geom_special_details
;
All s.u.'s (except the s.u. in the dihedral angle between two l.s. planes)
are estimated using the full covariance matrix. The cell s.u.'s are taken
into account individually in the estimation of s.u.'s in distances, angles
and torsion angles; correlations between s.u.'s in cell parameters are only
used when they are defined by crystal symmetry. An approximate (isotropic)
treatment of cell s.u.'s is used for estimating s.u.'s involving l.s.
planes.
;
loop_
    _geom_bond_atom_site_label_1
    _geom_bond_atom_site_label_2
    _geom_bond_site_symmetry_2
    _geom_bond_distance
    _geom_bond_publ_flag
    C1 C2 . 1.3900 ?
    C1 C6 . 1.3900 ?
    C1 P1 . 1.860(2) ?
    C2 C3 . 1.3900 ?
    C2 H2 . 0.9500 ?
    C3 C4 . 1.3900 ?
    C3 H3 . 0.9500 ?
    C4 C5 . 1.3900 ?
    C4 H4 . 0.9500 ?
    C5 C6 . 1.3900 ?
    C5 H5 . 0.9500 ?
    C6 H6 . 0.9500 ?
    C7 C8 . 1.3900 ?
    C7 C12 . 1.3900 ?
    C7 P1 . 1.8419(19) ?
    C8 C9 . 1.3900 ?
    C8 H8 . 0.9500 ?
    C9 C10 . 1.3900 ?
    C9 H9 . 0.9500 ?
    C10 C11 . 1.3900 ?
    C10 H10 . 0.9500 ?
    C11 C12 . 1.3900 ?
    C11 H11 . 0.9500 ?
    C12 H12 . 0.9500 ?
    C13 Si1 . 1.838(4) ?
    C13 H13A . 0.9800 ?
    C13 H13B . 0.9800 ?
    C13 H13C . 0.9800 ?
    C14 Si1 . 1.847(4) ?
    C14 H14A . 0.9800 ?
    C14 H14B . 0.9800 ?
    C14 H14C . 0.9800 ?
    C15 Si2 . 1.849(4) ?
    C15 H15A . 0.9800 ?
    C15 H15B . 0.9800 ?
    C15 H15C . 0.9800 ?
    C16 Si2 . 1.854(4) ?
    C16 H16A . 0.9800 ?
    C16 H16B . 0.9800 ?
    C16 H16C . 0.9800 ?
    C17 C18 . 1.3900 ?
    C17 C22 . 1.3900 ?
    C17 P2 . 1.860(2) ?
    C18 C19 . 1.3900 ?
    C18 H18 . 0.9500 ?
    C19 C20 . 1.3900 ?
    C19 H19 . 0.9500 ?
    C20 C21 . 1.3900 ?
    C20 H20 . 0.9500 ?
    C21 C22 . 1.3900 ?
    C21 H21 . 0.9500 ?
    C22 H22 . 0.9500 ?
    C23 C24 . 1.3900 ?
    C23 C28 . 1.3900 ?
    C23 P2 . 1.8437(19) ?
    C24 C25 . 1.3900 ?
    C24 H24 . 0.9500 ?
    C25 C26 . 1.3900 ?
    C25 H25 . 0.9500 ?
    C26 C27 . 1.3900 ?
    C26 H26 . 0.9500 ?
    C27 C28 . 1.3900 ?
    C27 H27 . 0.9500 ?
    C28 H28 . 0.9500 ?
    C29 O2 . 1.163(4) ?
    C29 Cr1 . 1.841(4) ?
    C30 O3 . 1.155(4) ?
    C30 Cr1 . 1.881(4) ?
    C31 O4 . 1.173(4) ?
    C31 Cr1 . 1.829(4) ?
    C32 O5 . 1.161(4) ?
    C32 Cr1 . 1.869(4) ?
    Cr1 P1 . 2.4223(11) ?
    Cr1 P2 . 2.4322(11) ?
    O1 Si1 . 1.632(3) ?
    O1 Si2 . 1.635(3) ?
    P1 Si1 . 2.2856(13) ?
    P2 Si2 . 2.2716(13) ?
loop_
    _geom_angle_atom_site_label_1
    _geom_angle_atom_site_label_2
    _geom_angle_atom_site_label_3
    _geom_angle_site_symmetry_1
    _geom_angle_site_symmetry_3
    _geom_angle
    _geom_angle_publ_flag
    C2 C1 C6 . . 120.0 ?
    C2 C1 P1 . . 120.76(14) ?
    C6 C1 P1 . . 119.24(14) ?
    C1 C2 C3 . . 120.0 ?
    C1 C2 H2 . . 120.0 ?
    C3 C2 H2 . . 120.0 ?
    C4 C3 C2 . . 120.0 ?
    C4 C3 H3 . . 120.0 ?
    C2 C3 H3 . . 120.0 ?
    C3 C4 C5 . . 120.0 ?
    C3 C4 H4 . . 120.0 ?
    C5 C4 H4 . . 120.0 ?
    C6 C5 C4 . . 120.0 ?
    C6 C5 H5 . . 120.0 ?
    C4 C5 H5 . . 120.0 ?
    C5 C6 C1 . . 120.0 ?
    C5 C6 H6 . . 120.0 ?
    C1 C6 H6 . . 120.0 ?
    C8 C7 C12 . . 120.0 ?
    C8 C7 P1 . . 121.32(14) ?
    C12 C7 P1 . . 118.66(14) ?
    C7 C8 C9 . . 120.0 ?
    C7 C8 H8 . . 120.0 ?
    C9 C8 H8 . . 120.0 ?
    C10 C9 C8 . . 120.0 ?
    C10 C9 H9 . . 120.0 ?
    C8 C9 H9 . . 120.0 ?
    C9 C10 C11 . . 120.0 ?
    C9 C10 H10 . . 120.0 ?
    C11 C10 H10 . . 120.0 ?
    C12 C11 C10 . . 120.0 ?
    C12 C11 H11 . . 120.0 ?
    C10 C11 H11 . . 120.0 ?
    C11 C12 C7 . . 120.0 ?
    C11 C12 H12 . . 120.0 ?
    C7 C12 H12 . . 120.0 ?
    Si1 C13 H13A . . 109.5 ?
    Si1 C13 H13B . . 109.5 ?
    H13A C13 H13B . . 109.5 ?
    Si1 C13 H13C . . 109.5 ?
    H13A C13 H13C . . 109.5 ?
    H13B C13 H13C . . 109.5 ?
    Si1 C14 H14A . . 109.5 ?
    Si1 C14 H14B . . 109.5 ?
    H14A C14 H14B . . 109.5 ?
    Si1 C14 H14C . . 109.5 ?
    H14A C14 H14C . . 109.5 ?
    H14B C14 H14C . . 109.5 ?
    Si2 C15 H15A . . 109.5 ?
    Si2 C15 H15B . . 109.5 ?
    H15A C15 H15B . . 109.5 ?
    Si2 C15 H15C . . 109.5 ?
    H15A C15 H15C . . 109.5 ?
    H15B C15 H15C . . 109.5 ?
    Si2 C16 H16A . . 109.5 ?
    Si2 C16 H16B . . 109.5 ?
    H16A C16 H16B . . 109.5 ?
    Si2 C16 H16C . . 109.5 ?
    H16A C16 H16C . . 109.5 ?
    H16B C16 H16C . . 109.5 ?
    C18 C17 C22 . . 120.0 ?
    C18 C17 P2 . . 120.29(14) ?
    C22 C17 P2 . . 119.69(14) ?
    C19 C18 C17 . . 120.0 ?
    C19 C18 H18 . . 120.0 ?
    C17 C18 H18 . . 120.0 ?
    C18 C19 C20 . . 120.0 ?
    C18 C19 H19 . . 120.0 ?
    C20 C19 H19 . . 120.0 ?
    C21 C20 C19 . . 120.0 ?
    C21 C20 H20 . . 120.0 ?
    C19 C20 H20 . . 120.0 ?
    C20 C21 C22 . . 120.0 ?
    C20 C21 H21 . . 120.0 ?
    C22 C21 H21 . . 120.0 ?
    C21 C22 C17 . . 120.0 ?
    C21 C22 H22 . . 120.0 ?
    C17 C22 H22 . . 120.0 ?
    C24 C23 C28 . . 120.0 ?
    C24 C23 P2 . . 117.76(13) ?
    C28 C23 P2 . . 122.03(13) ?
    C23 C24 C25 . . 120.0 ?
    C23 C24 H24 . . 120.0 ?
    C25 C24 H24 . . 120.0 ?
    C24 C25 C26 . . 120.0 ?
    C24 C25 H25 . . 120.0 ?
    C26 C25 H25 . . 120.0 ?
    C27 C26 C25 . . 120.0 ?
    C27 C26 H26 . . 120.0 ?
    C25 C26 H26 . . 120.0 ?
    C26 C27 C28 . . 120.0 ?
    C26 C27 H27 . . 120.0 ?
    C28 C27 H27 . . 120.0 ?
    C27 C28 C23 . . 120.0 ?
    C27 C28 H28 . . 120.0 ?
    C23 C28 H28 . . 120.0 ?
    O2 C29 Cr1 . . 175.5(3) ?
    O3 C30 Cr1 . . 178.3(3) ?
    O4 C31 Cr1 . . 175.9(4) ?
    O5 C32 Cr1 . . 175.3(3) ?
    C31 Cr1 C29 . . 85.09(17) ?
    C31 Cr1 C32 . . 92.86(17) ?
    C29 Cr1 C32 . . 87.19(16) ?
    C31 Cr1 C30 . . 90.68(17) ?
    C29 Cr1 C30 . . 92.24(16) ?
    C32 Cr1 C30 . . 176.35(18) ?
    C31 Cr1 P1 . . 174.94(13) ?
    C29 Cr1 P1 . . 90.02(12) ?
    C32 Cr1 P1 . . 88.19(12) ?
    C30 Cr1 P1 . . 88.20(12) ?
    C31 Cr1 P2 . . 85.67(13) ?
    C29 Cr1 P2 . . 170.75(12) ?
    C32 Cr1 P2 . . 93.36(12) ?
    C30 Cr1 P2 . . 87.78(12) ?
    P1 Cr1 P2 . . 99.22(4) ?
    Si1 O1 Si2 . . 149.42(16) ?
    C7 P1 C1 . . 101.72(12) ?
    C7 P1 Si1 . . 103.63(9) ?
    C1 P1 Si1 . . 101.09(9) ?
    C7 P1 Cr1 . . 115.56(9) ?
    C1 P1 Cr1 . . 116.54(8) ?
    Si1 P1 Cr1 . . 116.09(5) ?
    C23 P2 C17 . . 102.33(12) ?
    C23 P2 Si2 . . 106.78(9) ?
    C17 P2 Si2 . . 100.11(9) ?
    C23 P2 Cr1 . . 112.29(9) ?
    C17 P2 Cr1 . . 116.68(9) ?
    Si2 P2 Cr1 . . 116.92(5) ?
    O1 Si1 C13 . . 113.43(16) ?
    O1 Si1 C14 . . 107.24(16) ?
    C13 Si1 C14 . . 111.74(18) ?
    O1 Si1 P1 . . 106.01(10) ?
    C13 Si1 P1 . . 103.80(12) ?
    C14 Si1 P1 . . 114.63(14) ?
    O1 Si2 C15 . . 111.88(17) ?
    O1 Si2 C16 . . 110.00(17) ?
    C15 Si2 C16 . . 109.82(19) ?
    O1 Si2 P2 . . 104.67(10) ?
    C15 Si2 P2 . . 105.15(14) ?
    C16 Si2 P2 . . 115.21(14) ?
data_global
_journal_date_recd_electronic     2011-12-19
_journal_date_accepted     2012-01-03
_journal_name_full     'Acta Crystallographica, Section E'
_journal_year     2012
_journal_volume     68
_journal_issue      2
_journal_page_first     m119
_journal_page_last     m119
_journal_paper_category     QM
_journal_paper_doi     10.1107/S1600536812000219
_journal_coeditor_code     YK2038
_publ_contact_author_name     'Normen Peulecke'
_publ_contact_author_address
;
Leibniz-Institut f\"ur Katalyse e. V. an der Universit\"at Rostock
Albert-Einstein-Strasse 29a
18059 Rostock
Germany
;
_publ_contact_author_email     'normen.peulecke@catalysis.de'
_publ_contact_author_fax     '0049381128151161'
_publ_contact_author_phone     '00493811281161'
_publ_section_title
;\
Tetracarbonyl[bis(diphenylphosphanyl)tetramethyldisiloxane-\k^2^<i>P</i>,\
<i>P</i>']chromium(0)
;
loop_
    _publ_author_name
    _publ_author_address
    'Peulecke, Normen'
;
Leibniz-Institut f\"ur Katalyse e. V. an der Universit\"at Rostock
Albert-Einstein-Strasse 29a
18059 Rostock
Germany
;
    'M\"uller, Bernd H.'
;
Leibniz-Institut f\"ur Katalyse e. V. an der Universit\"at Rostock
Albert-Einstein-Strasse 29a
18059 Rostock
Germany
;
    'Spannenberg, Anke'
;
Leibniz-Institut f\"ur Katalyse e. V. an der Universit\"at Rostock
Albert-Einstein-Strasse 29a
18059 Rostock
Germany
;
    'Rosenthal, Uwe'
;
Leibniz-Institut f\"ur Katalyse e. V. an der Universit\"at Rostock
Albert-Einstein-Strasse 29a
18059 Rostock
Germany
;
