# Supplementary material for: Tetra­carbon­yl[bis­(diphenyl­phosphan­yl)tetra­methyl­disiloxane-κ2 P,P′]chromium(0)
Source: Acta Crystallogr Sect E Struct Rep Online. 2012 Jan 7;68(Pt 2):m119. doi: 10.1107/S1600536812000219 (PMC3274860; doi:10.1107/S1600536812000219)
Supplement: Supplementary file 2 [file e-68-0m119-Isup2.hkl]

# 
# h,k,l, Fc-squared, Fo-squared, sigma(Fo-squared) and status flag 
# 
data_I
_shelx_title ' ks1166m in Cc' 
_shelx_refln_list_code          4 
_shelx_F_calc_maximum      287.69 
_exptl_crystal_F_000      1384.00 
_reflns_d_resolution_high  0.8331 
 
loop_ 
 _symmetry_equiv_pos_as_xyz 
 'x, y, z' 
 'x, -y, z+1/2' 
 'x+1/2, y+1/2, z' 
 'x+1/2, -y+1/2, z+1/2' 
 
_cell_length_a     9.2722 
_cell_length_b    21.4148 
_cell_length_c    16.5695 
_cell_angle_alpha  90.000 
_cell_angle_beta   95.200 
_cell_angle_gamma  90.000 
 
_shelx_F_squared_multiplier     1.000 
 
loop_ 
 _refln_index_h 
 _refln_index_k 
 _refln_index_l 
 _refln_F_squared_calc 
 _refln_F_squared_meas 
 _refln_F_squared_sigma 
 _refln_observed_status 
   1   1 -19      341.54      251.16    371.01 o 
   3   1 -19      305.59      325.19    263.67 o 
   0   2 -19      506.97      554.66    291.11 o 
   2   2 -19     1190.70     1355.43    253.92 o 
   4   2 -19      150.24      238.61    262.42 o 
   1   3 -19     1088.60     1110.23    235.76 o 
   3   3 -19      797.71      929.61    257.41 o 
   0   4 -19     1679.50     1723.45    424.14 o 
   2   4 -19     1144.59     1055.18    273.05 o 
  -1   5 -19      193.15      184.44    434.42 o 
   1   5 -19     1280.69     1407.70    265.03 o 
   3   5 -19     1952.43     1904.16    246.72 o 
   0   6 -19       85.70      154.50    375.30 o 
   2   6 -19      236.37      351.38    261.88 o 
   1   7 -19      581.91      554.08    242.38 o 
   0   0 -18      441.01       21.35    393.80 o 
   2   0 -18      463.94      600.18    384.01 o 
   4   0 -18     2099.88     2310.09    328.36 o 
   1   1 -18      967.86     1049.40    294.85 o 
   3   1 -18      143.24      291.68    273.73 o 
   5   1 -18      668.98      635.15    259.21 o 
   0   2 -18     3311.38     3540.03    255.77 o 
   2   2 -18     1218.54     1388.06    275.24 o 
   4   2 -18     2242.23     2269.45    285.62 o 
  -1   3 -18     1261.15     1265.70    467.73 o 
   1   3 -18        0.59      -19.89    247.98 o 
   3   3 -18     1300.28     1580.98    262.70 o 
   5   3 -18     1471.10     1348.78    269.53 o 
   0   4 -18      304.04      312.06    249.26 o 
   2   4 -18     1044.00     1100.48    231.54 o 
   4   4 -18       86.57      174.50    255.85 o 
  -1   5 -18     1250.49     1146.91    346.34 o 
   1   5 -18      279.48      346.39    247.72 o 
   3   5 -18      224.02      316.34    229.34 o 
   5   5 -18      122.07      280.17    262.96 o 
  -2   6 -18      480.77      379.46    521.90 o 
   0   6 -18      643.48      758.09    328.46 o 
   2   6 -18      496.23      492.97    227.56 o 
   4   6 -18     1264.44     1464.38    257.98 o 
  -1   7 -18      784.42      987.50    354.76 o 
   1   7 -18      404.19      551.93    226.39 o 
   3   7 -18      179.08      106.21    232.73 o 
  -2   8 -18      464.37      646.84    474.55 o 
   0   8 -18      318.37      523.25    334.41 o 
   2   8 -18      659.34      751.11    256.50 o 
   4   8 -18      167.52       54.07    236.74 o 
  -1   9 -18      383.90      328.82    345.61 o 
   1   9 -18      495.64      418.93    329.18 o 
   3   9 -18     1232.14     1238.77    258.25 o 
   0  10 -18     2806.57     2733.87    327.45 o 
   2  10 -18      262.07      357.13    236.18 o 
  -1   1 -17     1944.51     2317.31    382.82 o 
   1   1 -17      214.16      335.23    259.41 o 
   3   1 -17      563.19      587.33    264.64 o 
   5   1 -17     4153.30     4109.75    251.53 o 
   0   2 -17      155.58      363.74    263.98 o 
   2   2 -17      369.65      525.16    262.38 o 
   4   2 -17     2818.65     3084.94    235.17 o 
   6   2 -17      540.63      636.64    237.00 o 
  -1   3 -17     2191.92     2483.07    391.72 o 
   1   3 -17      302.85      417.47    239.45 o 
   3   3 -17      373.90      393.09    224.60 o 
   5   3 -17      534.20      427.26    253.71 o 
   0   4 -17     1882.36     1948.56    242.14 o 
   2   4 -17     1664.41     1879.29    221.11 o 
   4   4 -17      370.36      371.19    244.55 o 
   6   4 -17      970.39      834.25    258.36 o 
  -1   5 -17      107.82      221.45    305.84 o 
   1   5 -17     1569.82     1762.27    223.63 o 
   3   5 -17     1239.16     1527.15    242.97 o 
   5   5 -17      160.34      184.69    233.50 o 
  -2   6 -17      529.24      733.13    443.32 o 
   0   6 -17      162.15      227.10    304.67 o 
   2   6 -17       68.50      223.35    213.96 o 
   4   6 -17       42.79       -2.51    222.26 o 
   6   6 -17     1015.97      957.28    264.52 o 
  -3   7 -17      545.98      455.18    462.20 o 
  -1   7 -17      137.55       68.85    298.15 o 
   1   7 -17      313.84      488.90    230.50 o 
   3   7 -17     2445.53     2639.25    246.76 o 
   5   7 -17      187.49      341.33    225.50 o 
  -2   8 -17     1712.42     1734.82    460.61 o 
   0   8 -17      569.99      473.94    323.59 o 
   2   8 -17      346.99      602.52    233.62 o 
   4   8 -17     1140.49     1222.29    251.67 o 
  -3   9 -17     1408.48     1569.85    476.83 o 
  -1   9 -17     1432.98     1729.99    308.53 o 
   1   9 -17      312.48      369.13    224.90 o 
   3   9 -17      404.82      433.45    226.74 o 
   5   9 -17      157.82      173.59    254.03 o 
  -2  10 -17      335.28      440.35    400.42 o 
   0  10 -17      272.67      487.70    332.28 o 
   2  10 -17      718.96      861.19    229.27 o 
   4  10 -17      463.48      602.12    229.20 o 
  -1  11 -17     1206.17     1219.92    317.17 o 
   1  11 -17      266.62      385.47    340.67 o 
   3  11 -17      879.86     1071.32    250.98 o 
   0  12 -17     1580.67     1313.85    320.99 o 
   2  12 -17      737.73      696.71    320.71 o 
   1  13 -17      665.94      708.42    352.98 o 
   0   0 -16     1065.82      996.45    295.84 o 
   2   0 -16      856.65      960.08    352.97 o 
   4   0 -16     8463.57     8565.86    390.93 o 
   6   0 -16      906.55      984.04    292.35 o 
  -1   1 -16      469.08      552.08    240.71 o 
   1   1 -16     1293.57     1241.80    254.73 o 
   3   1 -16      663.17      729.18    253.08 o 
   5   1 -16      832.03     1067.13    227.72 o 
   7   1 -16      125.32      207.50    177.00 o 
   0   2 -16      753.04      799.55    271.77 o 
   2   2 -16      388.21      535.08    214.05 o 
   4   2 -16     1623.13     1644.02    241.60 o 
   6   2 -16       46.54       57.56    209.28 o 
  -1   3 -16     2649.60     2654.77    293.95 o 
   1   3 -16      112.01      196.67    226.40 o 
   3   3 -16      206.06      196.74    234.90 o 
   5   3 -16     1077.00     1105.31    239.18 o 
   7   3 -16      456.68      481.75    209.92 o 
  -2   4 -16      728.39      813.39    419.30 o 
   0   4 -16     1714.20     1723.70    211.20 o 
   2   4 -16       16.12       55.37    225.11 o 
   4   4 -16      822.13      818.07    237.74 o 
   6   4 -16       14.11      135.55    247.52 o 
  -3   5 -16       47.08       61.09    428.00 o 
  -1   5 -16     4304.57     4644.40    301.58 o 
   1   5 -16       61.35      -16.86    222.28 o 
   3   5 -16      244.51      174.09    227.52 o 
   5   5 -16      284.27      382.60    220.07 o 
   7   5 -16      342.21      194.51    232.72 o 
  -2   6 -16     1975.30     2131.28    434.92 o 
   0   6 -16      275.45      443.53    230.24 o 
   2   6 -16     3351.42     3417.36    215.28 o 
   4   6 -16       63.25      434.36    234.51 o 
   6   6 -16     1651.90     1494.23    248.96 o 
  -3   7 -16     1542.04     1323.53    389.35 o 
  -1   7 -16     1211.31     1181.98    288.30 o 
   1   7 -16      542.66      476.28    229.95 o 
   3   7 -16      197.98      467.37    225.48 o 
   5   7 -16      114.38      242.81    217.96 o 
  -4   8 -16      219.89      320.26    398.34 o 
  -2   8 -16      270.11      526.54    435.41 o 
   0   8 -16     1523.95     1614.23    292.18 o 
   2   8 -16     2510.81     2751.60    229.69 o 
   4   8 -16      582.78      434.46    221.25 o 
   6   8 -16       33.61       44.93    250.75 o 
  -3   9 -16      643.69      854.31    453.50 o 
  -1   9 -16       19.63      158.72    316.40 o 
   1   9 -16      323.45      440.74    208.60 o 
   3   9 -16     3360.01     3493.03    237.73 o 
   5   9 -16      472.21      694.19    245.78 o 
  -4  10 -16      113.32      530.50    473.07 o 
  -2  10 -16     1423.82     1422.47    393.60 o 
   0  10 -16     1126.98     1111.70    299.32 o 
   2  10 -16      157.89      212.12    212.19 o 
   4  10 -16     1013.10     1230.48    242.47 o 
  -3  11 -16      495.20      497.19    406.74 o 
  -1  11 -16      419.83      544.67    304.73 o 
   1  11 -16       80.53      139.98    300.01 o 
   3  11 -16      474.33      778.66    241.33 o 
   5  11 -16      520.10      565.57    243.06 o 
  -2  12 -16     1443.93     1673.14    407.44 o 
   0  12 -16        0.90       95.59    307.03 o 
   2  12 -16      502.32      571.19    240.73 o 
   4  12 -16     1056.87     1188.70    239.14 o 
  -1  13 -16      368.83      524.70    342.98 o 
   1  13 -16     1311.90     1402.36    340.87 o 
   3  13 -16     1032.45     1118.70    286.38 o 
   0  14 -16     1507.36     1578.66    325.73 o 
   2  14 -16     1723.88     1649.33    352.72 o 
   1  15 -16     1231.12     1383.27    360.13 o 
  -1   1 -15     5283.04     5558.53    236.85 o 
   1   1 -15     1365.09     1363.91    247.91 o 
   3   1 -15      789.62      906.55    210.11 o 
   5   1 -15     1437.16     1412.46    212.31 o 
   7   1 -15      543.27      574.80    188.60 o 
   0   2 -15     2734.25     2680.25    222.65 o 
   2   2 -15      875.43      843.69    224.94 o 
   4   2 -15     1649.27     1716.08    230.86 o 
   6   2 -15     1326.21     1282.72    210.56 o 
  -1   3 -15     4343.18     4335.23    289.29 o 
   1   3 -15      338.71      242.77    219.73 o 
   3   3 -15      588.92      592.00    226.45 o 
   5   3 -15      476.17      429.96    231.25 o 
   7   3 -15      931.42      910.79    207.43 o 
  -2   4 -15     2958.80     3064.28    416.13 o 
   0   4 -15      833.04      816.61    199.10 o 
   2   4 -15     1101.46     1164.47    200.64 o 
   4   4 -15     1612.09     1728.77    210.55 o 
   6   4 -15     1658.51     1818.69    204.59 o 
  -3   5 -15      140.28      316.20    415.54 o 
  -1   5 -15     1017.19     1025.40    271.36 o 
   1   5 -15      669.48      736.34    218.54 o 
   3   5 -15     2166.43     2404.48    208.55 o 
   5   5 -15      821.35      802.61    213.42 o 
   7   5 -15     1946.71     1962.78    215.68 o 
  -4   6 -15      289.99      173.37    375.41 o 
  -2   6 -15      124.22      313.34    404.08 o 
   0   6 -15      673.31      659.73    204.23 o 
   2   6 -15      286.16      306.57    220.98 o 
   4   6 -15      679.30      673.59    223.38 o 
   6   6 -15      127.26       52.57    236.80 o 
  -3   7 -15     1711.39     1487.81    368.99 o 
  -1   7 -15     2005.99     2215.12    298.48 o 
   1   7 -15     4610.49     4766.24    224.36 o 
   3   7 -15      890.46      944.92    221.13 o 
   5   7 -15       25.15      368.62    230.58 o 
   7   7 -15      865.26      780.50    216.10 o 
  -4   8 -15      682.76      694.38    389.05 o 
  -2   8 -15     4510.00     4490.90    380.95 o 
   0   8 -15      809.08      884.35    278.13 o 
   2   8 -15     1049.23     1121.97    220.34 o 
   4   8 -15      740.86      739.95    229.02 o 
   6   8 -15      598.32      797.96    242.93 o 
  -5   9 -15      103.84      -48.93    466.25 o 
  -3   9 -15     1805.85     1765.95    382.03 o 
  -1   9 -15     1213.67     1543.17    306.46 o 
   1   9 -15     1591.10     1432.41    212.88 o 
   3   9 -15     1620.48     1431.91    228.42 o 
   5   9 -15     1752.02     2045.03    221.16 o 
  -4  10 -15      631.88      675.70    452.81 o 
  -2  10 -15      200.13       52.29    434.22 o 
   0  10 -15     1085.02     1200.54    309.46 o 
   2  10 -15     1330.30     1426.51    208.51 o 
   4  10 -15      404.90      333.20    234.53 o 
   6  10 -15      294.19      367.65    249.77 o 
  -3  11 -15      738.62     1011.18    389.94 o 
  -1  11 -15      363.76      507.14    290.44 o 
   1  11 -15      325.36      401.22    313.40 o 
   3  11 -15      692.99      741.19    223.05 o 
   5  11 -15     2791.24     2818.74    285.66 o 
  -4  12 -15      145.92      206.09    406.35 o 
  -2  12 -15      199.10      281.01    447.17 o 
   0  12 -15      191.45      126.78    297.37 o 
   2  12 -15      791.65      855.95    223.70 o 
   4  12 -15      194.49      356.42    240.41 o 
  -3  13 -15      802.55      859.35    407.04 o 
  -1  13 -15      242.34      296.06    303.36 o 
   1  13 -15      288.66      400.79    330.04 o 
   3  13 -15     1709.14     1836.82    243.95 o 
   5  13 -15      819.35      968.36    252.91 o 
  -2  14 -15      725.18      819.22    408.03 o 
   0  14 -15      506.31      586.63    336.45 o 
   2  14 -15      816.97      736.06    337.85 o 
   4  14 -15     1196.84     1333.72    251.58 o 
  -1  15 -15      384.61      534.80    330.73 o 
   1  15 -15     3073.21     3277.88    325.29 o 
   3  15 -15      258.78      328.32    317.07 o 
   0  16 -15      535.50      706.79    342.74 o 
   2  16 -15       86.74       42.84    323.36 o 
   0   0 -14     1107.22     1110.02    348.82 o 
   2   0 -14       87.20      308.79    341.90 o 
   4   0 -14     5820.30     6131.89    283.53 o 
   6   0 -14     3274.83     3322.45    257.17 o 
   8   0 -14      819.39      779.73    254.64 o 
  -1   1 -14     1014.23     1182.70    243.05 o 
   1   1 -14     4128.18     4129.45    230.60 o 
   3   1 -14     2231.42     2258.20    227.46 o 
   5   1 -14      733.76      598.14    182.34 o 
   7   1 -14      551.83      597.34    170.53 o 
   0   2 -14      919.73      938.75    195.55 o 
   2   2 -14     1620.98     1612.85    203.74 o 
   4   2 -14     1071.76     1215.23    203.54 o 
   6   2 -14      475.34      577.98    180.90 o 
   8   2 -14      244.38      166.37    173.43 o 
  -1   3 -14     2017.04     2107.60    264.30 o 
   1   3 -14     3020.16     2937.13    221.38 o 
   3   3 -14      994.31      979.87    200.29 o 
   5   3 -14     3085.47     3216.96    191.25 o 
   7   3 -14      494.38      579.83    183.92 o 
  -2   4 -14      356.84      563.12    390.14 o 
   0   4 -14     1894.00     1919.70    201.23 o 
   2   4 -14      794.21      800.22    214.09 o 
   4   4 -14      613.51      657.17    201.06 o 
   6   4 -14      284.93      320.97    196.21 o 
   8   4 -14      716.68      760.11    198.45 o 
  -3   5 -14     1753.23     1716.73    406.25 o 
  -1   5 -14      438.92      452.75    261.53 o 
   1   5 -14     2134.57     2063.75    216.59 o 
   3   5 -14     3971.86     4000.80    223.91 o 
   5   5 -14      677.49      819.92    203.86 o 
   7   5 -14      115.01      173.50    199.83 o 
  -4   6 -14     1953.01     1901.77    368.79 o 
  -2   6 -14     1727.38     1753.20    348.62 o 
   0   6 -14     1438.77     1444.21    210.56 o 
   2   6 -14      498.29      529.44    208.79 o 
   4   6 -14      187.22       43.92    220.92 o 
   6   6 -14     1751.13     1669.80    208.64 o 
   8   6 -14     2053.33     2024.59    196.88 o 
  -5   7 -14      297.35      415.34    383.52 o 
  -3   7 -14     3728.98     3928.37    424.83 o 
  -1   7 -14     1129.65     1078.34    268.82 o 
   1   7 -14     1222.83     1184.66    211.33 o 
   3   7 -14      251.51      304.49    213.78 o 
   5   7 -14     2305.22     2329.98    213.19 o 
   7   7 -14     1599.78     1640.17    210.82 o 
  -4   8 -14      155.35      297.42    366.42 o 
  -2   8 -14        8.68        3.66    405.66 o 
   0   8 -14     2283.98     2375.90    295.30 o 
   2   8 -14     1325.77     1236.21    215.38 o 
   4   8 -14     1256.21     1127.67    205.42 o 
   6   8 -14      402.71      337.90    194.00 o 
  -5   9 -14      611.31     1039.35    389.94 o 
  -3   9 -14     2663.67     2868.76    375.41 o 
  -1   9 -14      567.33      586.05    271.81 o 
   1   9 -14     4594.40     4624.71    222.51 o 
   3   9 -14      394.43      367.40    209.97 o 
   5   9 -14     1852.83     1783.99    225.08 o 
   7   9 -14      503.28      462.46    214.13 o 
  -4  10 -14      131.92       24.02    435.71 o 
  -2  10 -14     1324.04     1225.87    364.44 o 
   0  10 -14      426.03      343.12    301.16 o 
   2  10 -14      282.59      430.00    208.91 o 
   4  10 -14     1894.06     2046.14    228.55 o 
   6  10 -14     1497.47     1452.48    220.32 o 
  -5  11 -14      753.95      988.84    402.20 o 
  -3  11 -14       42.83     -122.07    370.07 o 
  -1  11 -14      947.29     1017.96    306.62 o 
   1  11 -14      726.23      881.06    283.05 o 
   3  11 -14     1979.05     2223.24    219.85 o 
   5  11 -14      570.10      518.11    226.55 o 
  -4  12 -14      305.65      320.75    392.91 o 
  -2  12 -14      335.15      541.96    373.04 o 
   0  12 -14      159.70      283.50    286.29 o 
   2  12 -14     1336.75     1621.77    228.17 o 
   4  12 -14     1987.40     2084.47    227.87 o 
   6  12 -14      900.72     1015.79    217.68 o 
  -3  13 -14      232.33      448.65    389.84 o 
  -1  13 -14      684.24      718.47    293.61 o 
   1  13 -14     1492.25     1315.88    298.08 o 
   3  13 -14     1408.61     1482.83    225.63 o 
   5  13 -14      154.72       77.01    234.59 o 
  -4  14 -14      188.65      338.84    410.30 o 
  -2  14 -14      472.37      724.13    392.41 o 
   0  14 -14     1411.97     1500.11    303.28 o 
   2  14 -14      842.27      836.32    283.28 o 
   4  14 -14      141.24      252.81    239.91 o 
  -3  15 -14      352.21      282.30    409.31 o 
  -1  15 -14     1374.63     1611.78    323.46 o 
   1  15 -14      141.07      104.15    303.28 o 
   3  15 -14     1229.61     1312.80    288.40 o 
   5  15 -14      390.84      559.01    225.16 o 
  -2  16 -14      286.36      268.78    333.32 o 
   0  16 -14      556.97      468.61    292.04 o 
   2  16 -14      844.60      664.40    312.74 o 
   4  16 -14      363.53      327.66    227.18 o 
  -1  17 -14      345.27      395.55    297.22 o 
   1  17 -14      389.06      286.12    306.27 o 
   3  17 -14       60.68      -74.60    286.03 o 
   0  18 -14      312.12      440.13    309.43 o 
   2  18 -14       72.69      354.56    301.54 o 
  -1   1 -13     1961.25     2112.17    243.89 o 
   1   1 -13      307.38      327.85    215.96 o 
   3   1 -13     2467.34     2543.73    227.29 o 
   5   1 -13      177.68      261.60    171.16 o 
   7   1 -13      218.85      180.44    157.44 o 
   9   1 -13     1211.97     1124.81    181.97 o 
  -2   2 -13     2627.59     3048.16    387.17 o 
   0   2 -13     2511.59     2613.58    195.52 o 
   2   2 -13     7513.00     7485.77    213.20 o 
   4   2 -13     1645.05     1515.04    190.27 o 
   6   2 -13     2465.82     2592.99    189.83 o 
   8   2 -13      774.54      750.38    163.77 o 
  -3   3 -13       28.29      181.28    333.60 o 
  -1   3 -13     3353.95     3376.19    199.11 o 
   1   3 -13     3465.41     3349.19    198.55 o 
   3   3 -13     9664.71     9891.86    234.64 o 
   5   3 -13      366.41      337.76    192.46 o 
   7   3 -13      217.89      277.86    167.71 o 
  -2   4 -13     1999.62     2223.31    391.72 o 
   0   4 -13     1946.23     2056.99    198.10 o 
   2   4 -13      725.14      817.47    190.36 o 
   4   4 -13      480.75      617.95    218.09 o 
   6   4 -13     2544.28     2470.63    191.36 o 
   8   4 -13      376.45      327.07    177.32 o 
  -3   5 -13     1864.81     2075.44    394.09 o 
  -1   5 -13     2556.80     2601.13    264.44 o 
   1   5 -13     2779.77     2689.41    217.97 o 
   3   5 -13       48.39       48.46    199.22 o 
   5   5 -13      540.72      700.99    194.40 o 
   7   5 -13     2408.87     2324.13    194.90 o 
  -4   6 -13      357.12      561.93    343.19 o 
  -2   6 -13       44.05      -24.51    385.39 o 
   0   6 -13     2206.47     2321.16    202.01 o 
   2   6 -13     1652.57     1672.02    194.26 o 
   4   6 -13      393.72      418.89    195.77 o 
   6   6 -13     1437.05     1409.69    184.16 o 
   8   6 -13      220.77      132.56    176.65 o 
  -5   7 -13     1679.94     1718.61    371.95 o 
  -3   7 -13      830.60     1171.60    397.95 o 
  -1   7 -13      682.59      695.25    263.65 o 
   1   7 -13     1090.93     1156.31    191.42 o 
   3   7 -13     1615.36     1787.60    215.01 o 
   5   7 -13       48.13      135.24    187.13 o 
   7   7 -13     3077.56     3154.12    193.25 o 
  -6   8 -13     1270.01     1716.24    385.00 o 
  -4   8 -13     1476.22     1465.76    361.87 o 
  -2   8 -13     4185.67     3992.23    359.30 o 
   0   8 -13     1986.66     2189.61    291.28 o 
   2   8 -13     1537.25     1638.17    204.77 o 
   4   8 -13     3488.78     3548.82    214.68 o 
   6   8 -13      539.33      578.08    180.44 o 
   8   8 -13     1723.04     1836.43    191.68 o 
  -5   9 -13      874.19     1060.30    372.15 o 
  -3   9 -13     2296.51     2435.03    413.27 o 
  -1   9 -13      135.82       90.40    263.78 o 
   1   9 -13     1093.73     1115.47    221.30 o 
   3   9 -13     2864.74     2937.95    210.99 o 
   5   9 -13      209.31      366.69    198.16 o 
   7   9 -13      440.99      456.62    182.91 o 
  -6  10 -13      378.67      408.13    398.54 o 
  -4  10 -13      387.28      623.31    366.32 o 
  -2  10 -13     1350.82     1222.21    351.79 o 
   0  10 -13     7760.90     8053.95    292.91 o 
   2  10 -13     1437.79     1505.30    216.39 o 
   4  10 -13      350.89      467.05    194.44 o 
   6  10 -13      204.36      247.19    195.49 o 
  -5  11 -13      209.36      509.44    381.05 o 
  -3  11 -13      595.04      905.32    360.19 o 
  -1  11 -13     5005.91     5195.22    298.70 o 
   1  11 -13      241.31      334.55    276.98 o 
   3  11 -13     1014.87     1021.08    210.86 o 
   5  11 -13     1681.98     1645.70    209.26 o 
   7  11 -13      486.25      388.01    205.34 o 
  -4  12 -13       64.18      223.29    376.10 o 
  -2  12 -13      155.96       98.25    361.67 o 
   0  12 -13      545.55      531.78    277.95 o 
   2  12 -13      942.47      959.98    211.36 o 
   4  12 -13      745.38      759.47    229.14 o 
   6  12 -13      176.69      165.42    201.07 o 
  -5  13 -13      333.00      404.57    399.33 o 
  -3  13 -13     1811.42     2186.93    380.25 o 
  -1  13 -13      349.59      369.68    256.20 o 
   1  13 -13      321.82      316.32    267.90 o 
   3  13 -13     1004.02     1144.68    217.38 o 
   5  13 -13     1544.64     1612.59    206.57 o 
  -4  14 -13      225.31      274.79    394.88 o 
  -2  14 -13     2040.88     2300.99    428.10 o 
   0  14 -13     2072.03     1848.11    268.87 o 
   2  14 -13      303.95      330.13    271.10 o 
   4  14 -13     1163.28     1061.23    214.06 o 
   6  14 -13      345.26      306.43    210.30 o 
  -3  15 -13      254.74      170.98    311.55 o 
  -1  15 -13      252.31      299.14    266.11 o 
   1  15 -13     3797.99     3795.68    385.97 o 
   3  15 -13      160.76      278.61    222.68 o 
   5  15 -13      349.64      357.16    208.37 o 
  -4  16 -13       21.08       15.84    315.37 o 
  -2  16 -13     3876.42     3989.81    720.13 o 
   0  16 -13      472.74      507.49    281.56 o 
   2  16 -13      220.79        3.22    261.34 o 
   4  16 -13      457.97      538.13    221.00 o 
  -3  17 -13      189.70       93.63    313.08 o 
  -1  17 -13      103.41      191.10    293.48 o 
   1  17 -13      142.52      318.72    274.02 o 
   3  17 -13      482.15      591.30    267.87 o 
  -2  18 -13       37.71     -221.27    290.74 o 
   0  18 -13      112.67      219.14    294.09 o 
   2  18 -13       20.43      209.17    282.16 o 
  -1  19 -13      167.64      292.76    309.39 o 
   1  19 -13     1000.17     1104.67    270.78 o 
   0   0 -12     3170.21     3066.25    338.84 o 
   2   0 -12     4485.52     4409.87    307.76 o 
   4   0 -12     1434.38     1542.99    298.84 o 
   6   0 -12      790.75      670.23    206.72 o 
   8   0 -12     7162.42     7436.84    254.72 o 
  -1   1 -12      257.28      296.78    204.06 o 
   1   1 -12     3568.72     3577.90    198.05 o 
   3   1 -12     5020.14     5044.62    207.86 o 
   5   1 -12      771.43      856.21    157.14 o 
   7   1 -12      576.82      555.14    150.80 o 
   9   1 -12      790.04      862.57    172.11 o 
  -2   2 -12     4953.58     5294.30    396.17 o 
   0   2 -12      467.87      438.87    213.10 o 
   2   2 -12    10541.46    10592.53    216.83 o 
   4   2 -12      934.36      895.75    169.45 o 
   6   2 -12     3361.65     3407.22    181.80 o 
   8   2 -12      641.15      687.92    159.76 o 
  -3   3 -12     2109.84     2407.65    340.32 o 
  -1   3 -12      912.67     1160.70    198.72 o 
   1   3 -12     2856.49     2860.11    195.77 o 
   3   3 -12     2789.10     2899.79    202.71 o 
   5   3 -12     1118.30     1003.98    170.56 o 
   7   3 -12      589.88      750.92    162.97 o 
   9   3 -12      358.04      369.25    161.74 o 
  -4   4 -12      169.84      105.76    382.53 o 
  -2   4 -12       34.50      146.78    378.18 o 
   0   4 -12     6895.96     6937.00    214.02 o 
   2   4 -12     7288.74     7279.38    221.00 o 
   4   4 -12     1119.50     1097.48    198.43 o 
   6   4 -12      598.21      523.04    166.17 o 
   8   4 -12      211.71      205.73    181.30 o 
  -3   5 -12     1160.44     1237.83    386.28 o 
  -1   5 -12       32.02     -109.13    271.17 o 
   1   5 -12     1113.56     1053.01    188.01 o 
   3   5 -12     1197.32     1419.05    211.79 o 
   5   5 -12      189.80      103.05    183.88 o 
   7   5 -12     1479.81     1486.38    185.25 o 
   9   5 -12       20.23      180.18    192.50 o 
  -4   6 -12     2086.90     1864.40    348.03 o 
  -2   6 -12      807.35      858.36    330.24 o 
   0   6 -12     4170.79     4275.53    203.12 o 
   2   6 -12     2749.87     3014.07    219.39 o 
   4   6 -12     1364.94     1477.97    196.70 o 
   6   6 -12     2026.15     1897.36    179.07 o 
   8   6 -12     1570.35     1712.78    176.54 o 
  -5   7 -12     1064.52     1006.63    355.44 o 
  -3   7 -12     3029.66     3013.96    346.65 o 
  -1   7 -12       70.52      145.17    274.78 o 
   1   7 -12     3056.63     3148.63    222.75 o 
   3   7 -12      243.73      374.03    201.82 o 
   5   7 -12     1509.01     1447.53    184.85 o 
   7   7 -12     1209.26     1189.74    176.79 o 
  -6   8 -12      475.25      670.86    377.29 o 
  -4   8 -12      519.11      771.88    346.25 o 
  -2   8 -12     1916.01     1860.81    280.35 o 
   0   8 -12     1669.19     1818.93    251.10 o 
   2   8 -12      239.08      253.56    210.53 o 
   4   8 -12      219.30      184.32    193.54 o 
   6   8 -12      428.94      413.33    179.43 o 
   8   8 -12      168.17      319.01    181.12 o 
  -5   9 -12      991.40     1266.20    362.96 o 
  -3   9 -12      349.52      299.40    340.42 o 
  -1   9 -12     4481.97     4683.59    276.14 o 
   1   9 -12      605.22      728.73    199.83 o 
   3   9 -12     1115.83     1106.71    189.86 o 
   5   9 -12      470.88      497.71    184.72 o 
   7   9 -12     1981.32     2143.70    192.68 o 
  -6  10 -12      107.12      476.03    378.67 o 
  -4  10 -12      564.89      494.72    356.04 o 
  -2  10 -12        3.61      -73.74    391.23 o 
   0  10 -12     2514.17     2748.43    275.36 o 
   2  10 -12     1675.73     1810.02    206.43 o 
   4  10 -12      492.07      557.45    191.18 o 
   6  10 -12       17.84       60.84    194.22 o 
   8  10 -12       33.95       88.62    196.68 o 
  -5  11 -12      149.20      120.89    367.80 o 
  -3  11 -12      309.33      100.23    347.73 o 
  -1  11 -12     1264.48     1358.50    307.98 o 
   1  11 -12     1002.22      971.25    276.11 o 
   3  11 -12      561.25      730.32    206.22 o 
   5  11 -12       17.35      171.85    186.98 o 
   7  11 -12      100.13      167.36    193.64 o 
  -6  12 -12      217.30      200.36    397.65 o 
  -4  12 -12     3184.14     3785.05    372.15 o 
  -2  12 -12     1108.16     1174.89    276.80 o 
   0  12 -12     2410.63     2442.78    262.50 o 
   2  12 -12     1068.95     1122.33    202.00 o 
   4  12 -12     1199.01     1300.10    192.69 o 
   6  12 -12       35.60       27.44    192.60 o 
  -5  13 -12      574.22      515.28    386.88 o 
  -3  13 -12     1104.70     1313.65    277.07 o 
  -1  13 -12     3838.95     4134.95    259.25 o 
   1  13 -12      464.90      481.18    239.98 o 
   3  13 -12     1287.23     1436.51    211.29 o 
   5  13 -12       94.00      181.84    191.15 o 
   7  13 -12      356.72      313.68    195.16 o 
  -4  14 -12     1501.72     1685.03    273.63 o 
  -2  14 -12      702.65      671.15    292.55 o 
   0  14 -12     2232.70     2339.50    262.00 o 
   2  14 -12      401.11      447.02    258.86 o 
   4  14 -12     1538.97     1431.62    215.54 o 
   6  14 -12      880.83      786.26    201.85 o 
  -5  15 -12      198.85      279.62    307.06 o 
  -3  15 -12     2358.41     2415.85    307.68 o 
  -1  15 -12      377.01      310.46    260.19 o 
   1  15 -12       91.37       36.84    253.87 o 
   3  15 -12     1531.55     1499.77    216.22 o 
   5  15 -12     2462.28     2980.42    203.58 o 
  -4  16 -12      398.06      336.37    279.19 o 
  -2  16 -12      961.15      870.96    267.00 o 
   0  16 -12     2228.10     2306.13    256.07 o 
   2  16 -12      269.08      244.36    259.10 o 
   4  16 -12      170.59      152.46    211.96 o 
   6  16 -12     1262.21     1275.49    209.14 o 
  -3  17 -12      932.34     1191.42    376.84 o 
  -1  17 -12      968.76     1024.11    269.15 o 
   1  17 -12      552.41      641.34    270.47 o 
   3  17 -12      542.39      559.49    268.58 o 
   5  17 -12      562.37      580.72    230.27 o 
  -2  18 -12      738.08     1130.12    308.57 o 
   0  18 -12     1051.54     1160.96    276.50 o 
   2  18 -12       21.59      233.49    262.02 o 
   4  18 -12      494.52      375.16    275.72 o 
  -1  19 -12       16.57       37.32    295.32 o 
   1  19 -12      526.14      670.88    280.60 o 
   3  19 -12      504.56      544.84    274.91 o 
   0  20 -12     1540.04     1823.55    296.19 o 
   2  20 -12      172.22      191.10    279.50 o 
  -1   1 -11      249.64      198.15    199.42 o 
   1   1 -11      997.53      933.54    209.03 o 
   3   1 -11     5270.25     5348.10    214.11 o 
   5   1 -11     1552.12     1428.95    154.62 o 
   7   1 -11     1982.20     2076.78    165.58 o 
   9   1 -11     1506.81     1511.56    168.92 o 
  -2   2 -11     1677.62     1647.14    375.61 o 
   0   2 -11     8931.08     9437.45    221.16 o 
   2   2 -11      472.60      578.45    192.89 o 
   4   2 -11      523.10      495.42    181.41 o 
   6   2 -11      565.81      653.58    159.14 o 
   8   2 -11     2898.46     3438.34    185.15 o 
  -3   3 -11      172.68      245.73    323.81 o 
  -1   3 -11     2372.38     2248.40    197.69 o 
   1   3 -11     4389.94     4421.97    213.31 o 
   3   3 -11     6906.80     6745.00    229.19 o 
   5   3 -11     1010.55     1058.21    175.45 o 
   7   3 -11      234.84      311.03    172.70 o 
   9   3 -11      693.87      804.29    164.37 o 
  -4   4 -11     1791.08     1898.70    334.98 o 
  -2   4 -11     3892.18     4012.09    339.73 o 
   0   4 -11      162.39      298.59    196.33 o 
   2   4 -11     8388.07     8421.98    222.56 o 
   4   4 -11      584.65      577.13    162.53 o 
   6   4 -11     3298.77     3421.59    167.56 o 
   8   4 -11     1106.37     1167.60    178.13 o 
  -5   5 -11      894.12     1067.22    337.95 o 
  -3   5 -11     1531.33     1856.30    377.68 o 
  -1   5 -11     6218.00     6302.27    269.28 o 
   1   5 -11     6167.43     6310.16    206.83 o 
   3   5 -11      545.78      525.08    207.02 o 
   5   5 -11     1447.90     1536.56    177.94 o 
   7   5 -11     2703.61     2913.11    169.66 o 
   9   5 -11       83.49      122.66    182.91 o 
  -4   6 -11      419.03      522.39    332.31 o 
  -2   6 -11     1750.67     1677.29    375.51 o 
   0   6 -11      198.39      218.88    199.28 o 
   2   6 -11      556.21      787.92    208.59 o 
   4   6 -11     2399.13     2374.95    179.73 o 
   6   6 -11      246.62      322.88    160.61 o 
   8   6 -11       41.44      106.04    169.81 o 
  -5   7 -11      748.72      844.33    346.15 o 
  -3   7 -11      822.27      859.45    383.42 o 
  -1   7 -11     3137.00     3232.18    258.31 o 
   1   7 -11      899.70      959.77    204.33 o 
   3   7 -11      349.03      375.68    210.33 o 
   5   7 -11      640.94      612.94    165.40 o 
   7   7 -11     2409.29     2556.98    169.70 o 
   9   7 -11       72.02      -20.02    191.26 o 
  -6   8 -11     5318.56     5943.71    376.60 o 
  -4   8 -11      539.35      669.87    336.76 o 
  -2   8 -11      140.90      308.84    265.47 o 
   0   8 -11     1919.81     2089.60    263.76 o 
   2   8 -11     5545.49     5904.94    221.11 o 
   4   8 -11     1373.65     1394.11    186.44 o 
   6   8 -11     1377.28     1590.91    172.62 o 
   8   8 -11      661.06      714.28    183.64 o 
  -7   9 -11      304.33      378.08    313.73 o 
  -5   9 -11      292.10      189.98    286.25 o 
  -3   9 -11      560.91      712.96    333.90 o 
  -1   9 -11     2296.26     2247.45    266.08 o 
   1   9 -11     1209.30     1238.37    184.61 o 
   3   9 -11     1193.24     1163.21    180.25 o 
   5   9 -11      856.87      816.22    179.17 o 
   7   9 -11        6.31      -14.28    171.22 o 
  -6  10 -11      883.63      961.85    370.47 o 
  -4  10 -11      728.02      754.78    340.32 o 
  -2  10 -11      587.69      434.18    219.92 o 
   0  10 -11     6248.91     6589.47    278.60 o 
   2  10 -11     3944.16     4116.44    218.01 o 
   4  10 -11     1307.70     1248.59    187.25 o 
   6  10 -11      735.45      747.50    176.39 o 
   8  10 -11      698.20      748.26    178.04 o 
  -7  11 -11      269.41      423.84    328.66 o 
  -5  11 -11      354.05      591.68    358.11 o 
  -3  11 -11     2465.83     2618.04    265.44 o 
  -1  11 -11     9469.48     9960.57    502.40 o 
   1  11 -11     3428.20     3516.43    259.56 o 
   3  11 -11      478.03      527.53    194.12 o 
   5  11 -11      461.28      358.44    179.40 o 
   7  11 -11      690.53      692.47    185.43 o 
  -6  12 -11      127.84      287.44    383.32 o 
  -4  12 -11      334.47      353.25    250.74 o 
  -2  12 -11     2789.49     2706.95    280.13 o 
   0  12 -11     1348.06     1449.60    248.07 o 
   2  12 -11     1115.92     1247.02    185.78 o 
   4  12 -11      905.60      815.62    194.81 o 
   6  12 -11      242.03       79.14    181.10 o 
   8  12 -11      161.09      217.26    197.43 o 
  -5  13 -11      932.85      688.40    268.01 o 
  -3  13 -11     3441.18     3716.98    276.72 o 
  -1  13 -11      933.26      970.31    243.18 o 
   1  13 -11      931.65      898.55    244.08 o 
   3  13 -11       58.83      146.73    193.81 o 
   5  13 -11      391.51      510.18    183.44 o 
   7  13 -11       23.78       68.91    197.51 o 
  -6  14 -11        2.84      144.05    303.79 o 
  -4  14 -11      624.48      463.90    281.57 o 
  -2  14 -11      318.65      480.23    282.27 o 
   0  14 -11     1165.70     1315.31    237.92 o 
   2  14 -11        1.27      -12.83    231.68 o 
   4  14 -11      477.95      549.42    200.69 o 
   6  14 -11      165.69      296.06    178.69 o 
  -5  15 -11      749.54      749.21    299.48 o 
  -3  15 -11      911.65     1025.55    283.83 o 
  -1  15 -11      627.03      583.35    229.87 o 
   1  15 -11      825.31      841.47    246.68 o 
   3  15 -11     2425.13     2506.28    203.07 o 
   5  15 -11     2578.27     2829.43    229.97 o 
   7  15 -11      422.05      532.61    201.53 o 
  -4  16 -11      726.92      609.50    298.86 o 
  -2  16 -11      590.07      715.22    286.50 o 
   0  16 -11      103.15      177.43    252.69 o 
   2  16 -11     1109.67      994.97    249.78 o 
   4  16 -11     5442.81     5237.74    329.94 o 
   6  16 -11      240.82      325.89    197.34 o 
  -5  17 -11     1844.48     1636.82    321.72 o 
  -3  17 -11     1946.23     2076.91    304.44 o 
  -1  17 -11     1175.62     1323.94    278.60 o 
   1  17 -11     1069.37     1093.09    250.55 o 
   3  17 -11      319.73      437.42    244.43 o 
   5  17 -11     2979.63     3012.30    220.48 o 
  -4  18 -11      517.40      548.19    314.54 o 
  -2  18 -11      107.09     -143.48    316.91 o 
   0  18 -11      496.97      550.79    257.33 o 
   2  18 -11       18.46      151.51    256.15 o 
   4  18 -11      518.21      651.28    256.38 o 
  -3  19 -11      256.84      442.92    315.43 o 
  -1  19 -11      641.21      645.47    285.78 o 
   1  19 -11      547.73      560.32    264.63 o 
   3  19 -11      127.97      229.29    255.64 o 
  -2  20 -11      249.78      478.98    317.26 o 
   0  20 -11      902.69     1158.94    289.91 o 
   2  20 -11      354.23      489.88    263.21 o 
  -1  21 -11      265.83      176.18    286.26 o 
   1  21 -11      190.84      268.19    280.17 o 
   0   0 -10     3560.53     3490.27    271.25 o 
   2   0 -10      374.99      481.27    284.86 o 
   4   0 -10     4967.08     4983.46    285.55 o 
   6   0 -10     2169.07     2252.24    268.77 o 
   8   0 -10     2957.02     3393.45    223.59 o 
  10   0 -10     1661.27     1644.45    222.01 o 
  -1   1 -10     8542.98     8616.46    211.72 o 
   1   1 -10      487.20      564.41    202.70 o 
   3   1 -10      126.67      257.30    197.99 o 
   5   1 -10      600.95      676.03    160.09 o 
   7   1 -10      949.60     1144.05    161.00 o 
   9   1 -10      628.12      712.48    159.78 o 
  -2   2 -10     1766.02     1676.90    369.18 o 
   0   2 -10      399.99      441.92    197.01 o 
   2   2 -10    10139.19     9914.55    231.72 o 
   4   2 -10     1118.11     1101.95    176.31 o 
   6   2 -10     3974.29     4086.15    162.35 o 
   8   2 -10     1224.80     1324.66    171.55 o 
  10   2 -10      955.48     1000.48    168.98 o 
  -3   3 -10     1880.79     2163.31    367.21 o 
  -1   3 -10     1868.88     1790.41    195.74 o 
   1   3 -10      147.78      284.68    199.71 o 
   3   3 -10     7906.47     7618.26    191.42 o 
   5   3 -10     2267.57     2319.72    176.76 o 
   7   3 -10     1511.86     1456.16    163.21 o 
   9   3 -10       96.74      143.43    181.37 o 
  -4   4 -10     3270.05     3247.43    337.95 o 
  -2   4 -10     6842.72     6728.83    342.10 o 
   0   4 -10     3508.47     3500.09    202.15 o 
   2   4 -10     1236.15     1207.26    207.61 o 
   4   4 -10     4886.23     4761.11    185.48 o 
   6   4 -10     1008.46     1189.61    165.28 o 
   8   4 -10      295.27      206.29    163.97 o 
  -5   5 -10      630.17      407.83    330.54 o 
  -3   5 -10     1607.92     1633.11    325.59 o 
  -1   5 -10     2891.07     2880.71    249.05 o 
   1   5 -10     1647.86     1576.55    185.52 o 
   3   5 -10     3442.98     3587.65    200.94 o 
   5   5 -10     1827.98     2017.36    162.99 o 
   7   5 -10     1680.86     1612.74    169.02 o 
   9   5 -10       47.35       79.43    183.04 o 
  -4   6 -10     1188.20     1104.29    336.47 o 
  -2   6 -10      520.48      609.27    265.79 o 
   0   6 -10     1574.41     1576.25    200.73 o 
   2   6 -10     8948.64     8871.94    224.11 o 
   4   6 -10     3449.23     3526.67    170.41 o 
   6   6 -10     2766.85     2948.39    162.27 o 
   8   6 -10      213.53      274.10    179.94 o 
  -5   7 -10      916.07     1097.96    335.48 o 
  -3   7 -10     1797.26     1884.47    332.22 o 
  -1   7 -10     1185.65     1200.58    251.02 o 
   1   7 -10    10134.74    10447.23    214.26 o 
   3   7 -10     2897.27     3045.28    190.30 o 
   5   7 -10     2147.25     2224.22    164.53 o 
   7   7 -10      384.83      451.83    163.96 o 
   9   7 -10      258.40      423.80    181.24 o 
  -6   8 -10     1551.17     1721.57    361.08 o 
  -4   8 -10      545.32      494.52    333.30 o 
  -2   8 -10     3615.26     3674.35    268.36 o 
   0   8 -10     3518.24     3654.40    245.97 o 
   2   8 -10     3242.95     3247.14    205.23 o 
   4   8 -10     3216.62     3200.31    183.60 o 
   6   8 -10     1089.99      949.95    162.43 o 
   8   8 -10      467.50      406.71    179.63 o 
  -7   9 -10     2776.30     3135.54    386.98 o 
  -5   9 -10      238.29       79.27    341.61 o 
  -3   9 -10      634.98      703.71    249.53 o 
  -1   9 -10     7648.27     7791.58    254.53 o 
   1   9 -10    12639.01    12957.41    228.97 o 
   3   9 -10       27.76       13.92    168.41 o 
   5   9 -10      582.78      562.73    170.14 o 
   7   9 -10     1608.89     1706.95    166.94 o 
   9   9 -10     1815.68     2046.63    188.72 o 
  -6  10 -10      565.22      780.08    361.87 o 
  -4  10 -10     3689.64     3813.75    248.57 o 
  -2  10 -10     1621.08     1789.69    234.39 o 
   0  10 -10     1564.91     1625.53    236.31 o 
   2  10 -10      891.17      870.09    192.94 o 
   4  10 -10     1275.75     1430.44    178.03 o 
   6  10 -10      398.54      455.30    167.69 o 
   8  10 -10      499.25      665.74    184.33 o 
  -7  11 -10        3.00       48.33    314.03 o 
  -5  11 -10     1823.16     1875.95    269.83 o 
  -3  11 -10      644.34      810.57    254.10 o 
  -1  11 -10     1301.04     1167.86    235.17 o 
   1  11 -10     2919.04     3065.12    250.36 o 
   3  11 -10      545.68      778.31    191.64 o 
   5  11 -10      110.78      185.03    169.00 o 
   7  11 -10      793.02      784.43    182.96 o 
  -6  12 -10       41.55       13.98    264.23 o 
  -4  12 -10     5615.78     5958.49    364.74 o 
  -2  12 -10     5750.65     5701.33    273.84 o 
   0  12 -10     2406.33     2419.89    244.84 o 
   2  12 -10     5368.14     5426.30    192.52 o 
   4  12 -10      385.58      412.00    188.85 o 
   6  12 -10     1263.09     1408.27    180.67 o 
   8  12 -10      944.28     1173.16    186.90 o 
  -7  13 -10      143.12     -196.90    405.56 o 
  -5  13 -10      358.10      338.86    259.99 o 
  -3  13 -10     2984.30     3131.99    268.22 o 
  -1  13 -10     2477.25     2542.66    234.27 o 
   1  13 -10      219.19      329.59    241.47 o 
   3  13 -10      173.58      174.38    197.29 o 
   5  13 -10     1238.59     1353.05    196.29 o 
   7  13 -10     1468.97     1495.34    181.69 o 
  -6  14 -10        7.91      113.30    278.03 o 
  -4  14 -10     1813.88     2000.81    244.45 o 
  -2  14 -10      116.26      133.07    264.02 o 
   0  14 -10       88.61       62.04    240.18 o 
   2  14 -10     1076.56     1125.89    225.70 o 
   4  14 -10     2004.93     2089.22    205.53 o 
   6  14 -10      347.29      371.74    186.45 o 
  -5  15 -10     1091.27     1450.23    291.33 o 
  -3  15 -10      191.23      124.42    275.20 o 
  -1  15 -10     1652.24     1632.45    226.88 o 
   1  15 -10      417.86      595.48    237.50 o 
   3  15 -10     2448.35     2697.95    238.67 o 
   5  15 -10      928.61     1022.99    188.87 o 
   7  15 -10      495.07      673.21    198.47 o 
  -6  16 -10      215.74      482.81    291.00 o 
  -4  16 -10      481.19      569.23    271.53 o 
  -2  16 -10      157.41      242.74    276.28 o 
   0  16 -10     3808.66     3876.63    231.30 o 
   2  16 -10      238.29      106.86    238.28 o 
   4  16 -10      311.36      205.48    201.47 o 
   6  16 -10     1176.70     1341.75    210.04 o 
  -5  17 -10       43.42      371.66    306.02 o 
  -3  17 -10      124.29      192.95    287.33 o 
  -1  17 -10      232.65      313.34    258.55 o 
   1  17 -10       53.42      108.69    236.24 o 
   3  17 -10      699.51      684.25    231.23 o 
   5  17 -10      759.70      669.30    216.57 o 
  -4  18 -10     2015.85     2046.84    308.15 o 
  -2  18 -10      136.75      101.57    248.34 o 
   0  18 -10     1705.43     1777.10    261.37 o 
   2  18 -10      711.63      724.69    248.00 o 
   4  18 -10      182.02      245.59    223.26 o 
   6  18 -10      640.33      625.84    221.12 o 
  -3  19 -10      665.89      437.63    258.92 o 
  -1  19 -10      780.77      713.33    253.75 o 
   1  19 -10      175.64      299.41    228.85 o 
   3  19 -10      549.73      750.84    244.63 o 
   5  19 -10     1158.93     1294.91    239.87 o 
  -2  20 -10      347.89      432.40    273.03 o 
   0  20 -10      663.94      729.73    276.99 o 
   2  20 -10      464.42      327.42    258.41 o 
   4  20 -10     1945.64     2101.73    331.71 o 
  -1  21 -10      402.64      743.25    317.65 o 
   1  21 -10      221.14      251.97    272.10 o 
   3  21 -10      112.77      148.34    268.25 o 
   0  22 -10       32.90      346.25    293.32 o 
  -9   1  -9      339.92      202.93    403.68 o 
  -1   1  -9     5108.90     5349.28    203.93 o 
   1   1  -9     1380.10     1439.28    207.73 o 
   3   1  -9     9066.48     8754.33    197.74 o 
   5   1  -9     2638.21     2525.82    156.12 o 
   7   1  -9     1097.39     1024.88    158.38 o 
   9   1  -9     1265.41     1433.14    148.79 o 
  -8   2  -9      179.05      179.80    375.81 o 
  -2   2  -9     5231.61     5103.54    334.49 o 
   0   2  -9     2481.85     2351.65    186.54 o 
   2   2  -9      934.54      943.56    208.00 o 
   4   2  -9     2844.41     2940.69    173.95 o 
   6   2  -9     1415.23     1521.06    160.00 o 
   8   2  -9      808.56      797.27    159.56 o 
  10   2  -9     1532.82     1836.30    166.13 o 
  -9   3  -9       83.52      122.07    400.22 o 
  -3   3  -9      896.64      803.80    311.56 o 
  -1   3  -9     2030.50     1951.80    184.83 o 
   1   3  -9     5359.27     5461.54    209.57 o 
   3   3  -9     1781.19     1714.67    159.79 o 
   5   3  -9     7708.28     7707.39    177.87 o 
   7   3  -9     1739.92     1582.18    163.36 o 
   9   3  -9       30.24       15.06    169.26 o 
  -8   4  -9     1350.95      998.13    379.56 o 
  -4   4  -9     1670.14     1686.29    329.84 o 
  -2   4  -9       68.46       16.70    310.47 o 
   0   4  -9      968.01      777.69    193.63 o 
   2   4  -9    13382.83    13374.76    222.94 o 
   4   4  -9     3913.42     3776.47    157.31 o 
   6   4  -9      341.34      388.92    163.13 o 
   8   4  -9      265.81      354.73    156.19 o 
  10   4  -9     1368.23     1577.75    170.89 o 
  -9   5  -9      134.73       64.35    407.04 o 
  -7   5  -9     4570.71     3410.13    370.47 o 
  -5   5  -9     3727.18     4218.48    342.00 o 
  -3   5  -9     1050.88     1174.86    314.42 o 
  -1   5  -9     5060.10     4859.29    241.53 o 
   1   5  -9     7672.74     7714.61    215.47 o 
   3   5  -9     3634.67     3784.97    187.38 o 
   5   5  -9      390.18      409.00    152.84 o 
   7   5  -9      870.04      827.21    156.22 o 
   9   5  -9      258.18      443.25    175.57 o 
  -8   6  -9      604.42      461.50    377.68 o 
  -6   6  -9      628.86      593.07    275.78 o 
  -4   6  -9     4175.44     4385.83    337.55 o 
  -2   6  -9     7468.37     7475.21    386.68 o 
   0   6  -9     2548.61     2513.56    199.73 o 
   2   6  -9      301.76      309.77    179.62 o 
   4   6  -9      874.63      743.13    162.05 o 
   6   6  -9       30.66      102.23    163.56 o 
   8   6  -9      252.43      469.66    165.98 o 
  -7   7  -9     4520.69     3949.53    376.40 o 
  -5   7  -9       61.41      159.44    327.67 o 
  -3   7  -9      578.53      686.77    323.72 o 
  -1   7  -9       81.38      235.87    227.65 o 
   1   7  -9     8430.18     8871.13    222.60 o 
   3   7  -9     1241.66     1296.80    177.56 o 
   5   7  -9     3163.71     3181.07    160.45 o 
   7   7  -9      278.61      430.54    164.78 o 
   9   7  -9      228.37      319.97    173.67 o 
  -8   8  -9      804.54      376.70    387.87 o 
  -6   8  -9      790.39     1236.64    344.18 o 
  -4   8  -9      499.17      655.37    247.30 o 
  -2   8  -9     1253.28     1388.03    221.34 o 
   0   8  -9     7619.47     7865.99    248.17 o 
   2   8  -9     1090.49     1107.35    189.11 o 
   4   8  -9     3562.61     3481.87    163.38 o 
   6   8  -9     1881.13     2002.63    166.14 o 
   8   8  -9     1117.82     1093.48    168.52 o 
  -7   9  -9      355.61      363.02    259.09 o 
  -5   9  -9      834.07      878.35    236.83 o 
  -3   9  -9     1659.40     1425.56    251.30 o 
  -1   9  -9     2738.97     2709.39    227.23 o 
   1   9  -9     7927.76     8125.82    207.68 o 
   3   9  -9     3117.26     3310.30    181.31 o 
   5   9  -9     3597.51     3569.98    176.02 o 
   7   9  -9     1651.93     1749.63    166.39 o 
   9   9  -9      354.98      385.42    182.79 o 
  -8  10  -9        5.86      322.53    398.34 o 
  -6  10  -9       50.02      248.99    348.33 o 
  -4  10  -9     2759.15     2696.91    259.01 o 
  -2  10  -9     1476.25     1315.44    254.36 o 
   0  10  -9     1985.44     2055.64    235.80 o 
   2  10  -9     6592.29     6765.71    199.41 o 
   4  10  -9     1236.75     1332.25    189.94 o 
   6  10  -9     1135.51     1427.83    158.01 o 
   8  10  -9      930.37      957.36    181.41 o 
  -7  11  -9      625.20      573.70    239.23 o 
  -5  11  -9     1636.03     1854.33    246.87 o 
  -3  11  -9     6750.90     6917.63    271.75 o 
  -1  11  -9     4650.51     4450.71    242.24 o 
   1  11  -9     4715.39     4902.42    249.83 o 
   3  11  -9      675.83      630.65    178.04 o 
   5  11  -9      118.78      192.95    181.75 o 
   7  11  -9     1438.20     1535.19    167.72 o 
   9  11  -9     2135.13     2608.19    197.47 o 
  -6  12  -9       38.54      212.53    273.95 o 
  -4  12  -9       11.17     -100.58    240.68 o 
  -2  12  -9     1471.39     1436.84    261.24 o 
   0  12  -9      175.26       -1.58    229.50 o 
   2  12  -9      421.51      650.96    194.33 o 
   4  12  -9      141.94      254.58    188.81 o 
   6  12  -9      752.17      932.04    170.87 o 
   8  12  -9     1264.20     1412.08    187.36 o 
  -7  13  -9       16.71      338.73    297.01 o 
  -5  13  -9     1823.01     1901.82    272.01 o 
  -3  13  -9      228.86      286.61    258.63 o 
  -1  13  -9     5249.29     5294.72    303.81 o 
   1  13  -9     4414.39     4420.02    248.40 o 
   3  13  -9     3820.31     3892.83    201.42 o 
   5  13  -9     1113.04     1234.85    199.90 o 
   7  13  -9      751.40      717.22    176.30 o 
  -6  14  -9       23.08      217.23    240.59 o 
  -4  14  -9     3616.72     3478.83    242.98 o 
  -2  14  -9     1036.54     1043.81    233.31 o 
   0  14  -9     1227.17     1284.96    245.44 o 
   2  14  -9      623.06      769.10    240.53 o 
   4  14  -9      902.45     1031.00    181.50 o 
   6  14  -9      528.09      511.80    197.30 o 
   8  14  -9      684.73      852.31    189.21 o 
  -7  15  -9       16.79      -53.67    261.64 o 
  -5  15  -9       98.35      134.30    236.47 o 
  -3  15  -9     2419.29     2685.84    256.54 o 
  -1  15  -9     1448.85     1463.44    245.50 o 
   1  15  -9      913.19      974.64    244.73 o 
   3  15  -9     2202.78     2184.65    194.33 o 
   5  15  -9     1582.27     1653.22    197.65 o 
   7  15  -9     1199.40     1314.31    180.51 o 
  -6  16  -9      233.18      374.84    282.98 o 
  -4  16  -9      506.04      645.90    262.26 o 
  -2  16  -9     2272.91     2591.74    233.82 o 
   0  16  -9      521.11      633.75    241.94 o 
   2  16  -9      826.10      843.26    234.94 o 
   4  16  -9     1393.79     1322.69    185.93 o 
   6  16  -9      126.31      294.01    204.67 o 
  -5  17  -9     3250.40     3915.35    714.55 o 
  -3  17  -9      462.56      622.61    264.33 o 
  -1  17  -9     3104.73     3317.84    264.59 o 
   1  17  -9      227.76      130.90    241.90 o 
   3  17  -9     1663.49     1931.49    351.14 o 
   5  17  -9      888.62      827.31    206.79 o 
   7  17  -9     1791.35     2081.17    220.82 o 
  -4  18  -9      606.69      766.80    250.39 o 
  -2  18  -9      170.85      220.02    289.93 o 
   0  18  -9      110.71       86.18    251.94 o 
   2  18  -9      271.30      289.47    242.69 o 
   4  18  -9      469.24      499.47    231.32 o 
   6  18  -9      196.67      293.54    223.41 o 
  -5  19  -9      544.59      773.43    299.24 o 
  -3  19  -9      470.09      509.70    282.38 o 
  -1  19  -9     1145.30     1240.48    264.76 o 
   1  19  -9      808.51      798.57    245.39 o 
   3  19  -9       51.88      133.03    239.47 o 
   5  19  -9     1848.42     2053.15    228.14 o 
  -4  20  -9      648.09      658.46    300.19 o 
  -2  20  -9     1165.08     1230.14    303.48 o 
   0  20  -9      681.16      826.20    267.10 o 
   2  20  -9      457.40      350.08    256.44 o 
   4  20  -9      245.64      197.87    263.26 o 
  -3  21  -9      349.54      586.52    299.15 o 
  -1  21  -9      111.05      108.92    270.82 o 
   1  21  -9      459.98      327.71    266.59 o 
   3  21  -9     1619.01     1713.50    301.30 o 
  -2  22  -9      931.75     1250.02    287.79 o 
   0  22  -9      913.85      895.44    258.09 o 
   2  22  -9      215.67      254.45    266.40 o 
  -8   0  -8     2236.55     2218.37    378.18 o 
   0   0  -8     6265.13     7037.83    294.71 o 
   2   0  -8    16826.98    16687.82    341.84 o 
   4   0  -8     5410.15     5467.74    269.60 o 
   6   0  -8     7347.07     7336.34    235.64 o 
   8   0  -8      386.82      302.86    200.95 o 
  10   0  -8     1574.79     2055.89    239.00 o 
  -9   1  -8       60.79       12.13    298.24 o 
  -7   1  -8      362.11      464.39    259.78 o 
  -1   1  -8     1246.67     1367.94    195.76 o 
   1   1  -8      202.86      231.63    205.24 o 
   3   1  -8      282.06      387.08    162.94 o 
   5   1  -8     2631.73     2560.26    148.82 o 
   7   1  -8     1446.90     1542.41    160.06 o 
   9   1  -8      173.56      107.92    153.08 o 
  -8   2  -8     1040.40      840.64    281.66 o 
  -6   2  -8      617.60      566.58    329.05 o 
  -2   2  -8      143.14       55.06    349.42 o 
   0   2  -8     3580.12     3823.67    205.03 o 
   2   2  -8     2468.37     2313.48    194.40 o 
   4   2  -8    10220.58    10252.71    178.57 o 
   6   2  -8     1842.02     1696.28    153.79 o 
   8   2  -8      317.43      523.61    153.14 o 
  10   2  -8      583.77      694.40    161.33 o 
  -9   3  -8      200.39      300.85    278.34 o 
  -7   3  -8     2384.75     2151.94    353.47 o 
  -3   3  -8     1568.11     1633.31    313.53 o 
  -1   3  -8      705.43      773.91    239.69 o 
   1   3  -8     2831.99     2979.23    211.99 o 
   3   3  -8     4027.37     4005.54    177.97 o 
   5   3  -8     2213.51     2026.79    161.73 o 
   7   3  -8      464.83      458.49    157.93 o 
   9   3  -8     1484.03     1571.58    167.93 o 
  -8   4  -8     1629.63     1268.37    372.35 o 
  -6   4  -8     1849.87     1729.18    335.77 o 
  -4   4  -8     6634.13     7136.07    340.82 o 
  -2   4  -8    17863.50    18024.97    384.31 o 
   0   4  -8      932.65      946.66    197.56 o 
   2   4  -8      183.73       54.31    197.10 o 
   4   4  -8     1330.90     1536.22    160.34 o 
   6   4  -8     4375.70     4385.33    156.74 o 
   8   4  -8      262.77      295.55    157.88 o 
  10   4  -8       80.33      130.37    156.06 o 
  -9   5  -8     1178.37      728.58    399.83 o 
  -7   5  -8     2164.26     1732.25    353.76 o 
  -5   5  -8      445.56      395.60    204.22 o 
  -3   5  -8     1895.58     1899.59    316.90 o 
  -1   5  -8     4548.96     4378.84    273.97 o 
   1   5  -8     1532.36     1764.10    197.24 o 
   3   5  -8      705.07      770.26    167.78 o 
   5   5  -8     1336.18     1635.59    164.95 o 
   7   5  -8     2077.07     2195.65    155.56 o 
   9   5  -8       49.39       69.39    167.62 o 
  -8   6  -8     3307.91     2362.18    382.82 o 
  -6   6  -8     3433.59     3437.66    241.17 o 
  -4   6  -8     1261.29     1526.36    323.12 o 
  -2   6  -8      545.41      437.51    237.92 o 
   0   6  -8    23151.05    23804.19    243.61 o 
   2   6  -8     1987.67     2017.25    186.43 o 
   4   6  -8     5486.73     5613.33    169.50 o 
   6   6  -8     2039.54     2100.44    161.53 o 
   8   6  -8      299.68      323.14    152.34 o 
  10   6  -8      888.15      866.59    183.55 o 
  -9   7  -8     1086.08      797.67    406.55 o 
  -7   7  -8     2219.39     1963.74    358.01 o 
  -5   7  -8      917.05      891.16    231.22 o 
  -3   7  -8      941.36     1012.69    242.13 o 
  -1   7  -8      159.37      180.19    205.45 o 
   1   7  -8    11994.27    12684.28    218.76 o 
   3   7  -8     2115.30     2072.27    189.93 o 
   5   7  -8      148.10       95.79    160.20 o 
   7   7  -8     1927.59     1797.27    153.59 o 
   9   7  -8      725.60      787.75    170.78 o 
  -8   8  -8       91.13      333.30    314.92 o 
  -6   8  -8      557.51      497.51    235.99 o 
  -4   8  -8      968.78      861.34    228.48 o 
  -2   8  -8     3156.52     2993.49    250.26 o 
   0   8  -8     6909.05     6891.11    244.88 o 
   2   8  -8      169.41      266.14    173.52 o 
   4   8  -8     2735.44     2747.69    182.17 o 
   6   8  -8      815.55      817.49    163.81 o 
   8   8  -8      925.98      962.86    161.08 o 
  -7   9  -8     3313.15     3171.12    213.72 o 
  -5   9  -8     3706.44     3970.29    199.39 o 
  -3   9  -8     2218.57     2293.20    250.86 o 
  -1   9  -8     1909.05     1802.37    226.78 o 
   1   9  -8    12140.41    12042.80    265.11 o 
   3   9  -8     4197.92     4104.67    192.13 o 
   5   9  -8      633.58      590.59    156.02 o 
   7   9  -8      381.08      446.87    166.80 o 
   9   9  -8      871.97     1034.73    185.33 o 
  -8  10  -8      596.15      545.13    389.05 o 
  -6  10  -8       69.24       69.05    189.76 o 
  -4  10  -8     3424.31     3599.40    246.72 o 
  -2  10  -8     1571.20     1631.34    251.34 o 
   0  10  -8     3483.74     3519.78    243.27 o 
   2  10  -8     1954.55     2182.78    185.07 o 
   4  10  -8     5030.50     4799.84    189.76 o 
   6  10  -8      192.90      229.62    155.41 o 
   8  10  -8     2935.52     3220.72    177.20 o 
  -7  11  -8       67.90       90.91    210.51 o 
  -5  11  -8     1664.11     1807.32    243.71 o 
  -3  11  -8       63.93      321.67    250.42 o 
  -1  11  -8     4345.78     4068.19    240.93 o 
   1  11  -8      949.41     1227.21    235.95 o 
   3  11  -8      631.08      588.33    184.09 o 
   5  11  -8     1291.49     1335.24    169.36 o 
   7  11  -8      564.48      679.10    159.15 o 
   9  11  -8      626.20      664.35    185.53 o 
  -8  12  -8       55.89       96.75    252.65 o 
  -6  12  -8      400.19      321.63    204.85 o 
  -4  12  -8     3389.81     3723.47    244.08 o 
  -2  12  -8     9674.27     9109.51    272.61 o 
   0  12  -8     1665.89     1708.83    234.92 o 
   2  12  -8      912.59     1081.44    193.69 o 
   4  12  -8     2516.41     2639.04    184.73 o 
   6  12  -8     1178.69     1223.51    186.74 o 
   8  12  -8     2484.99     2459.46    181.69 o 
  -7  13  -8       96.66      116.10    204.60 o 
  -5  13  -8     2047.21     1993.80    251.97 o 
  -3  13  -8     3890.48     3895.21    267.94 o 
  -1  13  -8     1495.68     1613.06    216.98 o 
   1  13  -8      670.98      697.39    231.89 o 
   3  13  -8     2068.15     2132.92    193.88 o 
   5  13  -8      786.37      872.18    184.76 o 
   7  13  -8     2776.02     2771.09    168.77 o 
  -6  14  -8      202.91      221.79    195.93 o 
  -4  14  -8      250.37      243.06    246.02 o 
  -2  14  -8      136.20      266.61    263.87 o 
   0  14  -8      478.34      486.36    227.71 o 
   2  14  -8     2971.60     3122.26    242.12 o 
   4  14  -8     3840.60     3627.91    275.10 o 
   6  14  -8      186.69       35.38    185.56 o 
   8  14  -8      194.67      320.98    175.70 o 
  -7  15  -8      186.73      145.44    213.12 o 
  -5  15  -8     1576.31     1667.91    278.44 o 
  -3  15  -8     3922.66     3812.98    228.92 o 
  -1  15  -8      283.40      412.39    243.55 o 
   1  15  -8     3604.17     3733.09    295.54 o 
   3  15  -8      992.95      984.99    205.63 o 
   5  15  -8      778.30      851.58    192.03 o 
   7  15  -8       16.67      162.52    198.96 o 
  -6  16  -8      918.22     1423.79    249.11 o 
  -4  16  -8       40.03       17.69    255.15 o 
  -2  16  -8     1651.18     1614.34    273.33 o 
   0  16  -8     1739.26     2010.15    244.41 o 
   2  16  -8      575.90      600.08    232.52 o 
   4  16  -8      399.94      336.64    190.49 o 
   6  16  -8     1569.30     1726.81    209.74 o 
  -5  17  -8        8.92      210.32    269.65 o 
  -3  17  -8      184.33      294.11    242.33 o 
  -1  17  -8       38.32       14.66    236.35 o 
   1  17  -8       92.74       55.42    211.14 o 
   3  17  -8      193.54      285.49    224.44 o 
   5  17  -8       10.47      -84.25    183.12 o 
   7  17  -8      180.06      248.94    220.24 o 
  -6  18  -8      379.79      344.85    293.99 o 
  -4  18  -8      189.92      217.97    305.18 o 
  -2  18  -8     1141.54     1452.20    284.34 o 
   0  18  -8     1139.98     1121.84    252.75 o 
   2  18  -8     3743.01     3974.68    459.54 o 
   4  18  -8      631.40      698.40    217.15 o 
   6  18  -8      621.64      723.58    210.69 o 
  -5  19  -8     1265.72     1523.52    294.91 o 
  -3  19  -8      467.39      579.25    296.64 o 
  -1  19  -8      837.81      966.57    232.27 o 
   1  19  -8     1087.57     1358.51    251.30 o 
   3  19  -8      755.51      774.99    235.66 o 
   5  19  -8      653.43      556.08    237.24 o 
  -4  20  -8      196.75      279.36    290.47 o 
  -2  20  -8       58.73      179.04    298.75 o 
   0  20  -8      482.64      689.19    260.97 o 
   2  20  -8      738.18      747.73    250.42 o 
   4  20  -8     1679.06     1582.74    230.89 o 
  -3  21  -8     1054.20     1365.48    350.21 o 
  -1  21  -8     1379.01     1712.83    286.83 o 
   1  21  -8        0.76      -39.79    252.55 o 
   3  21  -8      196.28      219.45    235.66 o 
  -2  22  -8     1741.38     1877.77    299.98 o 
   0  22  -8      131.24      180.13    266.11 o 
   2  22  -8      334.53      377.54    238.67 o 
   4  22  -8      113.89      253.46    259.68 o 
  -1  23  -8      836.51      989.20    314.37 o 
   1  23  -8      479.94      603.74    250.33 o 
  -9   1  -7       13.53      -28.80    268.24 o 
  -7   1  -7     1804.52     1606.88    260.70 o 
  -5   1  -7     3593.80     3733.63    238.19 o 
  -1   1  -7      292.63      467.09    194.72 o 
   1   1  -7     1615.57     1630.32    216.26 o 
   3   1  -7     3010.61     3121.19    192.97 o 
   5   1  -7     4223.35     4068.74    147.66 o 
   7   1  -7      928.28      978.46    154.55 o 
   9   1  -7     1464.32     1607.31    153.81 o 
  -8   2  -7        7.66     -130.50    254.24 o 
  -6   2  -7     8600.86     8479.31    260.72 o 
  -2   2  -7     9148.44     8620.12    362.07 o 
   0   2  -7     2424.31     2678.46    215.15 o 
   2   2  -7     6008.15     6022.79    202.40 o 
   4   2  -7    10213.41    10134.63    223.38 o 
   6   2  -7     8111.11     8023.66    166.45 o 
   8   2  -7      165.83      131.67    153.99 o 
  10   2  -7      448.71      539.84    159.08 o 
  -9   3  -7      483.61      324.85    272.26 o 
  -7   3  -7      808.85      584.82    259.29 o 
  -5   3  -7      877.71      895.73    322.63 o 
  -3   3  -7     1611.54     1471.50    314.23 o 
  -1   3  -7     2211.37     2102.61    252.24 o 
   1   3  -7     6669.05     6806.88    210.20 o 
   3   3  -7    10961.98    11126.37    200.22 o 
   5   3  -7     8382.53     8222.21    165.96 o 
   7   3  -7     4077.38     4105.65    163.87 o 
   9   3  -7      119.34      114.15    164.33 o 
  -8   4  -7     3668.33     2944.50    403.53 o 
  -6   4  -7     2655.34     2566.30    339.33 o 
  -4   4  -7      605.53      624.69    219.57 o 
  -2   4  -7     7560.93     7980.60    392.61 o 
   0   4  -7     3650.91     3455.50    217.68 o 
   2   4  -7     6322.73     6656.18    201.76 o 
   4   4  -7     3077.99     2985.98    162.68 o 
   6   4  -7     2502.11     2597.91    152.20 o 
   8   4  -7      112.62       48.27    151.35 o 
  10   4  -7      444.63      483.24    154.38 o 
  -9   5  -7      276.30      365.37    291.76 o 
  -7   5  -7     3159.48     2915.61    349.51 o 
  -5   5  -7     1776.42     1938.46    229.14 o 
  -3   5  -7     5590.10     5631.17    233.16 o 
  -1   5  -7     5737.88     5537.79    232.62 o 
   1   5  -7    17896.00    18398.13    252.91 o 
   3   5  -7     2326.36     2387.12    165.86 o 
   5   5  -7     4688.05     4529.66    160.93 o 
   7   5  -7       44.65      157.96    158.04 o 
   9   5  -7      370.93      208.15    164.06 o 
  -8   6  -7      982.77      468.42    363.35 o 
  -6   6  -7      236.02      254.29    208.70 o 
  -4   6  -7     1918.39     2061.72    191.64 o 
  -2   6  -7     5200.82     5382.15    251.87 o 
   0   6  -7     4227.05     3978.33    190.65 o 
   2   6  -7     2523.81     2593.46    191.96 o 
   4   6  -7     1839.46     1984.44    158.27 o 
   6   6  -7     1431.26     1581.80    152.45 o 
   8   6  -7      175.91       93.48    161.27 o 
  10   6  -7      268.46      424.65    182.47 o 
  -9   7  -7     1042.31      895.73    395.38 o 
  -7   7  -7      844.24     1094.70    345.76 o 
  -5   7  -7     2905.08     2882.99    192.77 o 
  -3   7  -7     2276.86     1721.54    226.70 o 
  -1   7  -7    10487.47     9974.20    241.79 o 
   1   7  -7     5885.95     6365.40    203.85 o 
   3   7  -7     4549.79     4617.73    190.93 o 
   5   7  -7     1009.42     1031.38    156.66 o 
   7   7  -7      241.92      319.00    146.22 o 
   9   7  -7      130.78      238.86    163.72 o 
  -8   8  -7     2130.61     1392.62    379.66 o 
  -6   8  -7       55.72       68.26    191.78 o 
  -4   8  -7     4153.19     4061.38    192.64 o 
  -2   8  -7     6677.03     6701.17    256.72 o 
   0   8  -7    17140.60    16597.50    268.59 o 
   2   8  -7     4112.65     4430.17    189.87 o 
   4   8  -7     3809.78     3970.44    186.71 o 
   6   8  -7     1279.79     1359.66    150.97 o 
   8   8  -7      625.12      659.96    164.79 o 
  10   8  -7     1323.57     1426.20    189.21 o 
  -9   9  -7     1688.78     1709.22    404.77 o 
  -7   9  -7      129.47      145.38    201.40 o 
  -5   9  -7       30.22      194.25    179.11 o 
  -3   9  -7     2302.70     2374.82    231.77 o 
  -1   9  -7      489.18      562.25    217.94 o 
   1   9  -7     4388.66     4238.29    193.34 o 
   3   9  -7     2683.63     2883.88    184.94 o 
   5   9  -7      208.60      136.96    178.56 o 
   7   9  -7      571.25      632.55    149.03 o 
   9   9  -7      486.38      455.35    173.04 o 
  -8  10  -7     1339.07     1302.08    314.23 o 
  -6  10  -7      641.83      730.81    194.50 o 
  -4  10  -7     1280.91     1103.18    191.43 o 
  -2  10  -7     7853.68     7630.53    265.61 o 
   0  10  -7     3464.63     3491.15    233.15 o 
   2  10  -7     3528.80     3650.03    188.75 o 
   4  10  -7      840.56     1005.38    179.40 o 
   6  10  -7     2339.42     2357.74    154.40 o 
   8  10  -7     1165.46     1252.71    167.45 o 
  -7  11  -7      368.80      530.99    192.41 o 
  -5  11  -7     5118.41     5465.57    202.37 o 
  -3  11  -7     2951.52     2725.15    212.11 o 
  -1  11  -7     1400.89     1599.24    228.39 o 
   1  11  -7      492.31      476.09    231.85 o 
   3  11  -7    12245.16    12076.43    205.11 o 
   5  11  -7      502.85      549.80    182.99 o 
   7  11  -7     2510.59     2524.42    163.63 o 
   9  11  -7     1161.33     1245.90    183.19 o 
  -8  12  -7      141.18      283.68    224.06 o 
  -6  12  -7     1076.16     1185.40    202.43 o 
  -4  12  -7       39.04      108.26    234.64 o 
  -2  12  -7       92.82       87.29    234.89 o 
   0  12  -7     1289.96     1261.48    230.79 o 
   2  12  -7      729.01      600.71    188.67 o 
   4  12  -7      526.94      601.31    183.51 o 
   6  12  -7      403.16      366.01    182.78 o 
   8  12  -7      293.13      472.52    162.63 o 
  -7  13  -7      633.27      805.74    216.92 o 
  -5  13  -7     1856.31     1946.19    208.89 o 
  -3  13  -7     1826.96     1836.64    259.51 o 
  -1  13  -7      926.54      967.85    237.85 o 
   1  13  -7     3765.67     3740.05    217.67 o 
   3  13  -7     6250.64     5926.56    196.25 o 
   5  13  -7      980.51     1111.09    184.85 o 
   7  13  -7      349.83      244.27    193.09 o 
   9  13  -7      746.70      961.81    184.66 o 
  -8  14  -7      352.33      536.82    235.31 o 
  -6  14  -7     1236.28     1512.84    212.86 o 
  -4  14  -7     2384.46     2639.78    247.08 o 
  -2  14  -7     2544.44     2573.73    224.12 o 
   0  14  -7      214.87      350.48    234.85 o 
   2  14  -7     1759.31     1846.18    227.62 o 
   4  14  -7      707.44      761.83    187.14 o 
   6  14  -7      883.70      833.89    191.61 o 
   8  14  -7      574.34      769.81    188.26 o 
  -7  15  -7       15.00       61.28    193.55 o 
  -5  15  -7       59.91       65.79    204.15 o 
  -3  15  -7     1661.91     1469.65    221.66 o 
  -1  15  -7      877.10      880.94    212.48 o 
   1  15  -7     1538.54     1558.41    226.87 o 
   3  15  -7      516.79      699.60    234.09 o 
   5  15  -7      846.96      952.20    188.55 o 
   7  15  -7     2713.58     2509.45    186.60 o 
  -6  16  -7      389.13      457.47    202.90 o 
  -4  16  -7      412.28      365.91    251.37 o 
  -2  16  -7      307.33      517.42    267.48 o 
   0  16  -7      609.70      552.03    244.94 o 
   2  16  -7     3267.14     3284.90    263.82 o 
   4  16  -7       36.39       85.85    188.11 o 
   6  16  -7      240.10      172.77    197.57 o 
   8  16  -7      836.65      814.70    209.84 o 
  -5  17  -7     2075.41     2221.64    271.66 o 
  -3  17  -7     2687.69     2792.98    234.66 o 
  -1  17  -7     1586.51     1885.27    240.28 o 
   1  17  -7     1781.86     1812.55    234.66 o 
   3  17  -7       95.99      204.81    222.20 o 
   5  17  -7     1212.46     1263.46    187.91 o 
   7  17  -7      189.68      228.01    197.48 o 
  -6  18  -7      360.74      401.79    215.19 o 
  -4  18  -7      418.26      515.85    237.40 o 
  -2  18  -7      192.14      363.45    231.43 o 
   0  18  -7      753.43      838.71    247.98 o 
   2  18  -7      304.26      428.80    208.28 o 
   4  18  -7      197.43       44.31    232.53 o 
   6  18  -7       12.87       39.88    196.23 o 
  -5  19  -7      196.05      294.22    283.27 o 
  -3  19  -7      334.33      311.60    271.05 o 
  -1  19  -7      894.67     1137.25    267.73 o 
   1  19  -7      966.28      994.67    215.74 o 
   3  19  -7        4.17       63.15    233.03 o 
   5  19  -7      451.22      572.77    256.60 o 
  -4  20  -7      190.53      213.16    284.21 o 
  -2  20  -7     1318.95     1427.87    276.84 o 
   0  20  -7     1202.27     1118.42    247.12 o 
   2  20  -7     1323.63     1261.41    235.76 o 
   4  20  -7      218.49      168.37    255.05 o 
   6  20  -7      215.92      386.43    249.13 o 
  -3  21  -7      183.96      427.50    284.29 o 
  -1  21  -7      222.22      160.67    298.50 o 
   1  21  -7     2298.61     2426.94    297.16 o 
   3  21  -7      840.22     1070.05    244.45 o 
   5  21  -7      201.99      289.30    245.30 o 
  -2  22  -7        7.45      164.27    289.78 o 
   0  22  -7      623.85      522.35    261.60 o 
   2  22  -7       79.88      166.85    245.82 o 
   4  22  -7     1341.80     1577.59    258.03 o 
  -1  23  -7       58.12      357.93    293.54 o 
   1  23  -7      242.42      180.54    271.26 o 
   3  23  -7     1076.45      870.29    238.07 o 
   0  24  -7      346.54      444.23    278.99 o 
 -10   0  -6      196.02      225.37    468.62 o 
  -8   0  -6       21.11     -282.60    355.15 o 
  -6   0  -6     7694.85     7908.84    358.31 o 
  -4   0  -6    37376.09    35701.32    457.95 o 
   0   0  -6      566.10      638.28    249.24 o 
   2   0  -6    20878.84    20885.18    353.33 o 
   4   0  -6    17381.15    17070.47    511.42 o 
   6   0  -6     3077.27     2926.05    245.16 o 
   8   0  -6     4474.35     4581.92    205.32 o 
  10   0  -6     1141.91     1170.35    221.55 o 
  -9   1  -6      336.64      343.43    285.38 o 
  -7   1  -6      643.50      779.58    238.70 o 
  -5   1  -6     1716.29     1904.73    227.79 o 
  -1   1  -6     3336.44     3393.67    204.22 o 
   1   1  -6     2379.64     2415.30    227.06 o 
   3   1  -6     5004.35     4684.98    183.64 o 
   5   1  -6     3330.95     3313.64    154.71 o 
   7   1  -6     3190.28     3368.00    158.23 o 
   9   1  -6       90.28      174.25    145.71 o 
 -10   2  -6      797.42      612.13    311.05 o 
  -8   2  -6      881.69      715.20    252.06 o 
  -6   2  -6     1400.72     1394.85    233.15 o 
  -4   2  -6     6899.39     6234.51    346.05 o 
  -2   2  -6       76.39      299.30    309.78 o 
   0   2  -6      314.57      260.57    209.89 o 
   2   2  -6     7495.20     7352.43    203.03 o 
   4   2  -6     3306.45     3063.78    155.37 o 
   6   2  -6     5889.05     5900.15    162.69 o 
   8   2  -6      693.76      633.91    152.98 o 
  10   2  -6      992.16     1203.57    141.63 o 
  -9   3  -6      726.25      446.62    285.34 o 
  -7   3  -6      251.54      423.00    237.65 o 
  -5   3  -6     1468.63     1361.26    242.27 o 
  -3   3  -6    10507.96    10277.55    359.00 o 
  -1   3  -6     2606.37     2478.58    245.00 o 
   1   3  -6     3319.58     3235.90    225.31 o 
   3   3  -6     5266.94     5259.86    176.84 o 
   5   3  -6     6457.13     6203.01    161.70 o 
   7   3  -6      484.54      637.22    158.24 o 
   9   3  -6      108.26      152.61    153.25 o 
 -10   4  -6       67.51       13.54    312.99 o 
  -8   4  -6     1363.32     1057.54    255.00 o 
  -6   4  -6      418.72      421.49    247.94 o 
  -4   4  -6     1677.67     1530.05    196.64 o 
  -2   4  -6     4505.40     4518.02    252.81 o 
   0   4  -6     2327.10     2454.93    199.53 o 
   2   4  -6    11175.64    11608.00    198.86 o 
   4   4  -6     4456.86     4284.33    153.28 o 
   6   4  -6     9156.21     9131.75    167.34 o 
   8   4  -6      942.24     1123.58    147.73 o 
  10   4  -6     1083.78     1186.28    153.07 o 
  -9   5  -6     2417.08     2191.05    293.55 o 
  -7   5  -6      627.74      506.99    268.00 o 
  -5   5  -6     1481.55     1610.92    223.69 o 
  -3   5  -6     5037.22     5038.24    179.48 o 
  -1   5  -6     4561.68     4260.37    227.90 o 
   1   5  -6     8127.19     8651.34    223.09 o 
   3   5  -6     3800.39     3812.29    163.14 o 
   5   5  -6       30.42      146.70    151.18 o 
   7   5  -6     2337.42     2435.14    148.41 o 
   9   5  -6      765.99      867.44    164.79 o 
  -8   6  -6     2504.82     2393.47    295.40 o 
  -6   6  -6       28.09      104.97    230.06 o 
  -4   6  -6      147.77      244.17    166.10 o 
  -2   6  -6     2480.12     2390.48    288.77 o 
   0   6  -6    39728.01    39970.99    556.91 o 
   2   6  -6     1158.67     1119.34    190.65 o 
   4   6  -6     1054.18      920.05    153.10 o 
   6   6  -6     3510.82     3499.95    154.82 o 
   8   6  -6     1032.78     1038.18    149.89 o 
  10   6  -6     2165.94     2582.64    244.91 o 
  -9   7  -6      111.22      234.52    304.66 o 
  -7   7  -6      728.79      721.64    269.63 o 
  -5   7  -6     1296.95     1210.20    173.64 o 
  -3   7  -6     9402.18     9616.54    190.74 o 
  -1   7  -6      298.29      171.97    214.87 o 
   1   7  -6     2798.50     2510.85    200.94 o 
   3   7  -6    10770.99    10922.84    198.61 o 
   5   7  -6     6939.69     6907.91    169.55 o 
   7   7  -6      344.40      331.48    153.84 o 
   9   7  -6      343.21      374.43    166.30 o 
  -8   8  -6      260.37      689.34    361.57 o 
  -6   8  -6     4362.16     4533.19    185.40 o 
  -4   8  -6      489.82      543.46    183.75 o 
  -2   8  -6     7817.88     7983.01    261.88 o 
   0   8  -6     9458.93     9653.10    285.81 o 
   2   8  -6     2550.47     2411.36    186.30 o 
   4   8  -6       44.69       72.78    177.21 o 
   6   8  -6     3329.78     3233.26    162.11 o 
   8   8  -6      174.47      285.96    150.92 o 
  10   8  -6      117.66      177.65    183.78 o 
  -9   9  -6      323.47      362.46    397.16 o 
  -7   9  -6      325.03      393.20    199.15 o 
  -5   9  -6     5321.09     5696.36    199.85 o 
  -3   9  -6     2670.20     2433.95    174.81 o 
  -1   9  -6     4584.53     4723.85    231.58 o 
   1   9  -6       80.15      147.35    179.40 o 
   3   9  -6     8852.83     8340.79    191.12 o 
   5   9  -6     2562.26     2418.90    180.00 o 
   7   9  -6      279.67      244.25    153.76 o 
   9   9  -6        8.77       56.25    170.17 o 
  -8  10  -6      633.56      713.66    263.50 o 
  -6  10  -6     1446.59     1426.50    181.60 o 
  -4  10  -6      873.11      877.82    188.10 o 
  -2  10  -6     1734.69     1772.47    232.60 o 
   0  10  -6     2295.99     2401.09    230.33 o 
   2  10  -6     1268.09     1178.21    193.11 o 
   4  10  -6     2725.42     2740.29    182.27 o 
   6  10  -6      530.75      587.31    173.84 o 
   8  10  -6     1432.54     1389.70    164.23 o 
  -9  11  -6      572.37      728.38    405.95 o 
  -7  11  -6      470.85      516.62    203.21 o 
  -5  11  -6      144.32      244.07    166.61 o 
  -3  11  -6     1315.26     1540.28    190.36 o 
  -1  11  -6     2266.91     2418.43    224.98 o 
   1  11  -6       80.24      138.32    224.33 o 
   3  11  -6      246.28      391.18    173.75 o 
   5  11  -6     1406.40     1433.23    171.90 o 
   7  11  -6      318.22      345.17    153.30 o 
   9  11  -6      965.30     1133.13    168.84 o 
  -8  12  -6      174.97      -27.15    202.78 o 
  -6  12  -6     3845.92     4150.15    205.86 o 
  -4  12  -6     3271.78     3402.21    197.35 o 
  -2  12  -6     2180.16     2472.57    243.32 o 
   0  12  -6      167.95       91.18    219.46 o 
   2  12  -6     4750.63     4627.42    195.02 o 
   4  12  -6     1298.77     1398.42    181.93 o 
   6  12  -6     1006.71      878.34    181.09 o 
   8  12  -6     1291.85     1327.90    165.65 o 
  -7  13  -6     1688.82     1532.52    186.94 o 
  -5  13  -6     2074.39     2103.22    183.97 o 
  -3  13  -6     3745.32     3940.64    263.50 o 
  -1  13  -6     4076.29     4157.02    248.59 o 
   1  13  -6     3821.76     3767.66    216.91 o 
   3  13  -6     2834.22     2845.18    231.87 o 
   5  13  -6     2101.24     1887.32    215.83 o 
   7  13  -6      650.93      712.63    189.59 o 
   9  13  -6       10.97       63.31    181.60 o 
  -8  14  -6      279.83      356.46    211.62 o 
  -6  14  -6     1583.15     1562.50    194.18 o 
  -4  14  -6       10.83       91.01    179.56 o 
  -2  14  -6      586.86      850.70    248.66 o 
   0  14  -6     6951.98     6656.43    227.90 o 
   2  14  -6     2559.36     2498.14    201.46 o 
   4  14  -6      779.35      758.61    174.75 o 
   6  14  -6      428.66      480.72    176.16 o 
   8  14  -6     1893.11     2151.07    205.58 o 
  -7  15  -6      558.47      559.73    221.51 o 
  -5  15  -6      632.51      685.25    186.46 o 
  -3  15  -6      861.04      875.36    232.23 o 
  -1  15  -6     1863.02     1957.99    238.30 o 
   1  15  -6     8779.86     8578.38    620.53 o 
   3  15  -6     1128.01     1552.15    223.94 o 
   5  15  -6       97.72      180.62    190.89 o 
   7  15  -6      682.33      638.31    176.35 o 
  -6  16  -6     1788.70     1878.68    190.07 o 
  -4  16  -6      819.83      912.31    203.36 o 
  -2  16  -6      589.05      805.79    254.29 o 
   0  16  -6     1493.59     1622.16    221.72 o 
   2  16  -6     1456.34     1554.63    225.00 o 
   4  16  -6     1600.82     1443.43    206.80 o 
   6  16  -6     1593.72     1531.30    195.66 o 
   8  16  -6       55.61      109.94    193.87 o 
  -7  17  -6      219.19      131.87    231.74 o 
  -5  17  -6      321.11      319.33    196.79 o 
  -3  17  -6      369.58      394.71    238.67 o 
  -1  17  -6      255.97      314.32    238.82 o 
   1  17  -6     1123.98     1101.03    235.60 o 
   3  17  -6     1306.11     1120.13    215.41 o 
   5  17  -6      470.60      524.84    187.39 o 
   7  17  -6      203.76      251.97    205.71 o 
  -6  18  -6     2611.64     2959.17    230.38 o 
  -4  18  -6     2706.83     3079.27    268.87 o 
  -2  18  -6      574.12      673.51    229.77 o 
   0  18  -6     2093.67     2404.42    292.98 o 
   2  18  -6     3407.49     3504.52    258.75 o 
   4  18  -6     2473.18     2520.11    308.76 o 
   6  18  -6      195.07      -55.11    191.72 o 
  -5  19  -6      227.57      468.04    207.75 o 
  -3  19  -6      641.92      711.56    266.74 o 
  -1  19  -6     3213.14     3220.76    252.33 o 
   1  19  -6      901.28      919.94    244.81 o 
   3  19  -6       43.08      -69.75    219.05 o 
   5  19  -6       64.47      137.88    213.47 o 
  -4  20  -6      119.07      177.21    279.57 o 
  -2  20  -6       74.29      186.12    268.54 o 
   0  20  -6     1882.36     1882.52    239.26 o 
   2  20  -6       40.55       68.30    231.06 o 
   4  20  -6      946.46      911.70    232.36 o 
   6  20  -6     1002.66     1087.63    226.06 o 
  -5  21  -6      202.42      313.90    299.45 o 
  -3  21  -6      703.57      935.41    301.74 o 
  -1  21  -6     1808.73     2032.39    265.70 o 
   1  21  -6      213.91      242.01    253.37 o 
   3  21  -6      597.37      511.04    222.65 o 
   5  21  -6     1213.88     1281.46    244.47 o 
  -4  22  -6      450.22      668.08    296.94 o 
  -2  22  -6      973.89     1281.78    288.50 o 
   0  22  -6     1963.24     1865.18    234.09 o 
   2  22  -6     1653.20     1901.34    244.63 o 
   4  22  -6       16.34       12.32    232.32 o 
  -3  23  -6       25.58      -30.62    267.30 o 
  -1  23  -6      792.16      890.42    290.73 o 
   1  23  -6      543.50      583.18    255.37 o 
   3  23  -6      102.18        5.64    264.36 o 
   0  24  -6       34.31        1.25    265.67 o 
   2  24  -6      957.39     1258.59    258.48 o 
  -9   1  -5      868.78      574.13    279.41 o 
  -7   1  -5     2829.89     2800.31    246.30 o 
  -5   1  -5     3312.45     3433.09    233.82 o 
  -3   1  -5    14732.33    14711.82    289.49 o 
  -1   1  -5    22703.48    24883.88    274.89 o 
   1   1  -5     7169.34     6839.14    233.12 o 
   3   1  -5     7082.93     6744.91    177.99 o 
   5   1  -5      328.36      341.45    147.98 o 
   7   1  -5     3454.51     3282.68    142.60 o 
   9   1  -5     1925.78     2181.99    147.18 o 
 -10   2  -5       51.20      -13.24    285.26 o 
  -8   2  -5      886.90      919.37    261.31 o 
  -6   2  -5      974.34     1158.56    231.24 o 
  -4   2  -5    17334.09    17492.66    500.15 o 
  -2   2  -5     1400.26     1458.65    323.22 o 
   0   2  -5      709.63      722.71    233.33 o 
   2   2  -5    27349.13    27529.89    368.37 o 
   4   2  -5     8470.57     8078.50    156.93 o 
   6   2  -5     3568.77     3388.25    152.34 o 
   8   2  -5      350.42      427.87    151.97 o 
  10   2  -5     1308.82     1163.15    144.31 o 
  -9   3  -5     1366.48     1139.99    284.40 o 
  -7   3  -5     4139.06     4240.20    264.20 o 
  -5   3  -5     1824.27     1814.47    243.41 o 
  -3   3  -5     2960.26     2852.71    233.50 o 
  -1   3  -5    12222.74    13025.92    272.84 o 
   1   3  -5     5765.10     5967.91    228.06 o 
   3   3  -5    15675.56    15421.43    181.45 o 
   5   3  -5     4727.38     4537.86    151.42 o 
   7   3  -5      876.99      968.81    152.13 o 
   9   3  -5     1382.83     1320.78    148.92 o 
 -10   4  -5      718.16      614.48    306.76 o 
  -8   4  -5      916.55      768.13    249.05 o 
  -6   4  -5     3462.04     3239.49    255.58 o 
  -4   4  -5    10714.51    10763.61    181.73 o 
  -2   4  -5    14677.04    15033.87    417.96 o 
   0   4  -5    14044.08    14220.67    245.56 o 
   2   4  -5    16259.60    16640.76    317.55 o 
   4   4  -5     2343.68     2235.90    146.07 o 
   6   4  -5     3807.70     3790.93    164.35 o 
   8   4  -5      989.05     1226.12    153.78 o 
  10   4  -5      250.47      396.68    149.37 o 
  -9   5  -5      700.50      484.80    283.93 o 
  -7   5  -5     1959.27     2019.10    269.42 o 
  -5   5  -5      946.67      871.36    165.38 o 
  -3   5  -5     6528.67     6579.81    196.16 o 
  -1   5  -5    31603.01    31817.70    323.51 o 
   1   5  -5     3560.57     3875.36    219.19 o 
   3   5  -5      385.63      467.01    176.82 o 
   5   5  -5     9340.50     9729.75    170.63 o 
   7   5  -5      897.75      939.84    147.02 o 
   9   5  -5      147.76      228.60    160.93 o 
 -10   6  -5       54.78        1.55    272.62 o 
  -8   6  -5      239.16      119.51    233.70 o 
  -6   6  -5       39.96       45.56    157.75 o 
  -4   6  -5      231.53      274.42    172.53 o 
  -2   6  -5     3506.27     3888.94    255.74 o 
   0   6  -5     7098.82     7305.07    260.37 o 
   2   6  -5     1939.61     2046.57    187.86 o 
   4   6  -5      297.50      192.80    154.94 o 
   6   6  -5     1912.41     1829.58    139.23 o 
   8   6  -5     4925.50     4831.20    161.36 o 
  10   6  -5      485.88      644.62    179.71 o 
  -9   7  -5      671.18      507.85    289.33 o 
  -7   7  -5      156.87      178.71    208.02 o 
  -5   7  -5     2740.06     2821.95    174.09 o 
  -3   7  -5     7894.41     7868.28    205.13 o 
  -1   7  -5     1143.44      763.28    227.35 o 
   1   7  -5     4629.69     5023.55    201.17 o 
   3   7  -5      730.77      758.24    175.32 o 
   5   7  -5     7646.11     7272.88    175.06 o 
   7   7  -5      639.72      728.32    153.73 o 
   9   7  -5     1241.36     1397.31    161.81 o 
  -8   8  -5      119.30       81.76    247.51 o 
  -6   8  -5      544.38      629.34    176.77 o 
  -4   8  -5      278.44      296.99    183.36 o 
  -2   8  -5    14197.03    13286.08    322.53 o 
   0   8  -5     4711.34     4260.42    239.45 o 
   2   8  -5     3766.95     3639.17    186.74 o 
   4   8  -5      385.02      414.71    170.04 o 
   6   8  -5     2603.12     2609.09    154.72 o 
   8   8  -5     2789.73     2803.20    190.69 o 
  10   8  -5     1885.71     2025.83    176.30 o 
  -9   9  -5     1705.69     1318.61    311.90 o 
  -7   9  -5     1877.33     1708.57    163.20 o 
  -5   9  -5     1358.96     1472.41    189.82 o 
  -3   9  -5     1708.23     1846.57    186.37 o 
  -1   9  -5      679.54      927.89    230.68 o 
   1   9  -5     2239.12     2389.40    186.35 o 
   3   9  -5     3538.30     3380.55    169.99 o 
   5   9  -5     2779.96     2725.63    163.55 o 
   7   9  -5      522.56      604.22    161.12 o 
   9   9  -5      957.23     1019.15    168.92 o 
  -8  10  -5     2253.31     2306.31    185.20 o 
  -6  10  -5     2770.13     2978.20    211.08 o 
  -4  10  -5     1765.15     1779.09    163.82 o 
  -2  10  -5     8299.44     7905.92    229.89 o 
   0  10  -5     3050.12     3114.90    216.78 o 
   2  10  -5     6671.62     6362.62    256.56 o 
   4  10  -5     1803.95     1796.43    178.93 o 
   6  10  -5     1414.74     1425.38    171.14 o 
   8  10  -5      259.29      130.57    153.65 o 
  10  10  -5      121.72       65.10    182.82 o 
  -9  11  -5      252.86      194.06    253.67 o 
  -7  11  -5     1977.80     1953.53    189.97 o 
  -5  11  -5     5177.62     5418.09    274.67 o 
  -3  11  -5     4615.93     4777.32    182.64 o 
  -1  11  -5     1869.09     1769.49    222.49 o 
   1  11  -5     5401.55     5439.34    226.17 o 
   3  11  -5     7288.74     6814.45    342.35 o 
   5  11  -5     5059.22     4820.97    207.79 o 
   7  11  -5      450.94      468.36    169.52 o 
   9  11  -5       40.12      186.50    168.11 o 
  -8  12  -5      319.88      444.32    217.83 o 
  -6  12  -5     3381.19     3480.44    188.56 o 
  -4  12  -5      214.79      168.81    190.61 o 
  -2  12  -5      701.83      733.11    232.43 o 
   0  12  -5     2630.27     2883.35    235.29 o 
   2  12  -5     1330.72     1429.13    229.17 o 
   4  12  -5     1036.01     1084.58    180.12 o 
   6  12  -5     1282.05     1197.53    190.56 o 
   8  12  -5      409.80      512.19    170.26 o 
  -7  13  -5      493.10      407.43    194.26 o 
  -5  13  -5     1363.44     1700.81    197.03 o 
  -3  13  -5     2059.19     2078.11    194.90 o 
  -1  13  -5     4049.92     3865.06    248.81 o 
   1  13  -5      378.63      506.51    200.02 o 
   3  13  -5     2980.28     3263.25    180.78 o 
   5  13  -5     1574.06     1625.07    184.27 o 
   7  13  -5      950.52     1012.64    176.41 o 
   9  13  -5       62.24      131.40    167.62 o 
  -8  14  -5      129.46       39.82    225.94 o 
  -6  14  -5     3143.79     3267.77    208.20 o 
  -4  14  -5     1101.84     1282.01    195.11 o 
  -2  14  -5      194.15      126.55    244.63 o 
   0  14  -5     1571.18     1975.71    237.49 o 
   2  14  -5      788.45      779.69    202.93 o 
   4  14  -5     3039.70     2752.85    179.21 o 
   6  14  -5      431.66      423.25    178.92 o 
   8  14  -5      246.53      254.69    191.34 o 
  -7  15  -5     1294.45     1402.69    268.74 o 
  -5  15  -5      148.13      308.33    199.60 o 
  -3  15  -5      349.97      290.82    180.34 o 
  -1  15  -5     3127.90     2914.45    220.91 o 
   1  15  -5     3130.71     3034.09    217.19 o 
   3  15  -5     1371.19     1584.53    224.36 o 
   5  15  -5      676.24      683.37    189.32 o 
   7  15  -5     1459.70     1660.70    196.87 o 
  -6  16  -5        6.15        8.19    210.70 o 
  -4  16  -5     1383.30     1302.89    200.02 o 
  -2  16  -5      609.12      531.30    239.36 o 
   0  16  -5     7593.31     7968.63    532.63 o 
   2  16  -5      101.19      180.36    213.97 o 
   4  16  -5      311.91      184.48    195.28 o 
   6  16  -5     1809.35     1836.20    199.78 o 
   8  16  -5     1448.25     1615.35    211.68 o 
  -7  17  -5     1473.54     1439.84    231.29 o 
  -5  17  -5      766.62      877.54    208.82 o 
  -3  17  -5     1749.47     1755.58    277.11 o 
  -1  17  -5     7149.12     7859.02    253.03 o 
   1  17  -5     1696.30     1831.87    215.73 o 
   3  17  -5      700.14      911.93    211.39 o 
   5  17  -5      230.70      -27.03    224.25 o 
   7  17  -5      460.80      636.69    204.90 o 
  -6  18  -5       25.86      126.67    192.18 o 
  -4  18  -5      213.91      308.60    209.74 o 
  -2  18  -5      431.80      651.11    227.32 o 
   0  18  -5     2219.36     2093.52    214.93 o 
   2  18  -5       69.73       36.32    221.34 o 
   4  18  -5     1443.95     1600.24    324.29 o 
   6  18  -5      166.89      227.03    226.06 o 
  -5  19  -5      414.25      387.60    205.57 o 
  -3  19  -5      166.51      326.85    233.89 o 
  -1  19  -5     1186.79     1294.88    226.91 o 
   1  19  -5      692.51      618.82    223.31 o 
   3  19  -5      345.02      569.55    228.75 o 
   5  19  -5      538.34      685.90    235.69 o 
   7  19  -5      196.85      566.76    242.14 o 
  -6  20  -5      376.21      480.15    221.74 o 
  -4  20  -5      981.65     1155.56    248.42 o 
  -2  20  -5     1432.87     1609.98    271.96 o 
   0  20  -5     2697.97     2796.08    314.48 o 
   2  20  -5       26.53       57.62    227.60 o 
   4  20  -5     1954.10     1873.31    230.49 o 
   6  20  -5      252.44      203.55    250.61 o 
  -5  21  -5      230.49      333.92    218.99 o 
  -3  21  -5       83.73       14.10    246.52 o 
  -1  21  -5      646.78      711.54    239.06 o 
   1  21  -5      755.95      553.22    240.37 o 
   3  21  -5      469.18      630.00    226.75 o 
   5  21  -5      308.88      257.22    222.61 o 
  -4  22  -5       38.69      -41.00    292.99 o 
  -2  22  -5      742.97      913.26    253.22 o 
   0  22  -5      684.21      771.26    226.75 o 
   2  22  -5      506.49      336.78    222.88 o 
   4  22  -5      970.26     1009.72    239.75 o 
  -3  23  -5     1521.48     2109.97    299.75 o 
  -1  23  -5       94.09      264.64    251.70 o 
   1  23  -5      697.99      962.58    251.92 o 
   3  23  -5      895.96      882.73    263.16 o 
  -2  24  -5      554.20      719.96    267.42 o 
   0  24  -5      738.42      578.84    239.13 o 
   2  24  -5     1262.42     1329.68    255.78 o 
 -10   0  -4      979.96      690.23    397.06 o 
  -8   0  -4      849.89      640.02    400.42 o 
  -6   0  -4     3722.14     3512.24    336.47 o 
  -4   0  -4    27671.75    26895.17    437.49 o 
  -2   0  -4    15134.86    15732.27    444.50 o 
   0   0  -4    21062.71    23594.74    482.76 o 
   2   0  -4    54152.00    56095.89    465.60 o 
   4   0  -4     3354.65     3226.93    245.94 o 
   6   0  -4     3551.05     3758.80    242.08 o 
   8   0  -4     1304.31     1564.20    197.19 o 
  10   0  -4      472.41      410.54    201.02 o 
  -9   1  -4     1387.24     1183.43    298.62 o 
  -7   1  -4      681.46      788.97    300.88 o 
  -5   1  -4     1784.54     1887.44    225.23 o 
  -3   1  -4     5090.21     5140.24    266.19 o 
  -1   1  -4     9055.13    10522.61    350.50 o 
   1   1  -4     2826.87     3137.99    296.09 o 
   3   1  -4     2605.79     2424.23    187.77 o 
   5   1  -4     1374.63     1427.20    140.01 o 
   7   1  -4     1234.56     1311.07    151.24 o 
   9   1  -4       15.28       75.64    142.13 o 
  11   1  -4      296.46      317.51    159.95 o 
 -10   2  -4      609.07      774.76    279.60 o 
  -8   2  -4     1442.36      915.54    247.66 o 
  -6   2  -4     1497.15     1332.17    231.55 o 
  -4   2  -4    11619.40    12193.49    279.30 o 
  -2   2  -4    11893.95    12520.15    289.78 o 
   0   2  -4    15135.93    16397.61    329.77 o 
   2   2  -4    19581.26    20043.33    255.94 o 
   4   2  -4     3278.58     3377.64    153.89 o 
   6   2  -4     3160.79     3168.23    150.79 o 
   8   2  -4     2642.23     2690.27    147.98 o 
  10   2  -4      970.66     1310.23    149.11 o 
  -9   3  -4      887.56      878.99    261.68 o 
  -7   3  -4     1630.09     1316.40    241.28 o 
  -5   3  -4     1670.89     1661.30    226.28 o 
  -3   3  -4     2411.86     2573.97    171.74 o 
  -1   3  -4    28348.09    29642.86    506.70 o 
   1   3  -4     6379.20     6986.85    265.98 o 
   3   3  -4     9687.62     9145.43    239.10 o 
   5   3  -4      280.34      371.89    143.55 o 
   7   3  -4     7707.38     7409.49    226.93 o 
   9   3  -4      402.28      416.08    136.83 o 
 -10   4  -4      698.86      513.32    301.72 o 
  -8   4  -4     3476.70     2798.19    271.56 o 
  -6   4  -4      353.83      468.42    245.78 o 
  -4   4  -4     2529.33     2471.70    159.24 o 
  -2   4  -4     3760.32     3925.62    211.67 o 
   0   4  -4     3281.22     3204.09    229.20 o 
   2   4  -4    19544.52    18652.42    705.20 o 
   4   4  -4     3899.67     3887.90    148.04 o 
   6   4  -4      295.19      312.88    151.76 o 
   8   4  -4       21.84      100.24    133.37 o 
  10   4  -4     1707.97     1815.50    151.00 o 
  -9   5  -4      851.83      635.54    249.53 o 
  -7   5  -4      296.45      499.86    255.38 o 
  -5   5  -4     1259.58     1140.12    154.47 o 
  -3   5  -4     3026.54     3134.75    190.53 o 
  -1   5  -4      960.27     1228.04    241.94 o 
   1   5  -4    13512.46    13735.54    334.75 o 
   3   5  -4     7198.23     7474.80    222.84 o 
   5   5  -4     1004.30     1245.46    150.22 o 
   7   5  -4      357.51      313.43    144.88 o 
   9   5  -4     1511.17     1571.56    153.50 o 
 -10   6  -4     1396.21     1414.75    308.35 o 
  -8   6  -4      736.72      667.59    276.61 o 
  -6   6  -4      899.39     1093.66    166.41 o 
  -4   6  -4    10033.92     9959.62    186.26 o 
  -2   6  -4    23482.02    22754.28    316.60 o 
   0   6  -4     9618.88     9606.07    441.34 o 
   2   6  -4     5870.66     5799.40    196.81 o 
   4   6  -4     7109.10     7017.23    174.34 o 
   6   6  -4      980.02     1201.52    149.34 o 
   8   6  -4      648.14      632.41    153.70 o 
  10   6  -4      964.30     1012.78    166.16 o 
  -9   7  -4      271.80      111.17    259.75 o 
  -7   7  -4     1225.89     1134.36    207.85 o 
  -5   7  -4     2475.55     2551.53    162.40 o 
  -3   7  -4    10756.41    10883.73    207.82 o 
  -1   7  -4    14476.61    13984.24    647.66 o 
   1   7  -4     1500.71     1576.62    195.16 o 
   3   7  -4     3638.95     3395.61    177.23 o 
   5   7  -4     2577.75     2675.58    175.58 o 
   7   7  -4     5802.31     5691.26    274.11 o 
   9   7  -4      927.42     1002.69    149.82 o 
 -10   8  -4       80.09      204.58    327.14 o 
  -8   8  -4     1303.27     1239.87    215.94 o 
  -6   8  -4      930.17     1044.87    175.99 o 
  -4   8  -4      226.97      238.14    157.02 o 
  -2   8  -4     3312.78     3217.91    181.91 o 
   0   8  -4      945.11      985.74    245.79 o 
   2   8  -4     2968.72     3056.42    190.97 o 
   4   8  -4     3638.79     3495.85    176.23 o 
   6   8  -4     5802.55     5706.56    174.77 o 
   8   8  -4      806.73      678.26    160.37 o 
  10   8  -4      418.72      402.65    172.28 o 
  -9   9  -4      505.35      221.09    305.87 o 
  -7   9  -4     1058.37     1028.19    158.77 o 
  -5   9  -4     6610.21     6383.57    221.17 o 
  -3   9  -4    15261.41    14438.38    241.50 o 
  -1   9  -4     5950.49     5992.61    359.69 o 
   1   9  -4      953.54      739.67    209.97 o 
   3   9  -4     1137.49     1084.37    179.00 o 
   5   9  -4    14615.18    13849.11    502.75 o 
   7   9  -4     3154.11     3128.48    165.65 o 
   9   9  -4      140.04       58.07    158.50 o 
  -8  10  -4      245.63      278.87    209.46 o 
  -6  10  -4      512.33      649.54    192.93 o 
  -4  10  -4     3236.80     3193.25    191.77 o 
  -2  10  -4     2096.75     2264.12    176.98 o 
   0  10  -4    11552.69    11218.88    244.21 o 
   2  10  -4     8884.57     8499.96    378.91 o 
   4  10  -4     1966.61     1964.53    166.20 o 
   6  10  -4      368.00      491.12    178.89 o 
   8  10  -4     1495.47     1577.59    164.24 o 
  10  10  -4      398.33      678.95    185.87 o 
  -9  11  -4      331.03      468.75    252.67 o 
  -7  11  -4      882.51      805.34    201.23 o 
  -5  11  -4     2248.53     2017.48    159.85 o 
  -3  11  -4     2540.30     2975.16    190.70 o 
  -1  11  -4     3137.73     3441.01    245.19 o 
   1  11  -4      652.24      772.33    214.53 o 
   3  11  -4     1588.64     1805.40    182.26 o 
   5  11  -4     2865.90     2997.16    187.30 o 
   7  11  -4      400.01      602.07    169.44 o 
   9  11  -4      820.97      974.71    161.14 o 
  -8  12  -4      238.31      504.11    212.96 o 
  -6  12  -4     4362.86     4595.90    202.75 o 
  -4  12  -4     4750.04     4900.55    198.41 o 
  -2  12  -4      329.86      435.17    188.67 o 
   0  12  -4     3525.04     3481.53    229.09 o 
   2  12  -4    13041.87    12976.87    330.63 o 
   4  12  -4      982.96     1073.09    186.32 o 
   6  12  -4      232.19      303.57    179.60 o 
   8  12  -4      178.45      237.77    197.00 o 
  -9  13  -4      666.00      748.78    289.56 o 
  -7  13  -4     4190.03     4261.29    470.69 o 
  -5  13  -4      996.28      838.19    169.42 o 
  -3  13  -4     2759.27     2558.57    181.29 o 
  -1  13  -4      643.51      642.70    229.44 o 
   1  13  -4     9256.73     8422.38    219.40 o 
   3  13  -4      935.95      889.86    172.17 o 
   5  13  -4     7344.00     6732.05    314.00 o 
   7  13  -4       97.04      139.28    177.36 o 
   9  13  -4      221.37      398.67    173.06 o 
  -8  14  -4      133.96      326.42    221.97 o 
  -6  14  -4     3054.56     3316.30    205.84 o 
  -4  14  -4       34.35       68.21    191.65 o 
  -2  14  -4      691.11      687.61    196.48 o 
   0  14  -4     2258.00     2075.58    208.64 o 
   2  14  -4      789.50      555.41    196.00 o 
   4  14  -4     3801.81     3593.58    184.05 o 
   6  14  -4      151.82      110.42    189.50 o 
   8  14  -4     1266.19     1355.35    200.46 o 
  -7  15  -4      142.19       99.36    216.47 o 
  -5  15  -4     2310.55     2265.96    187.51 o 
  -3  15  -4      238.87      224.06    195.22 o 
  -1  15  -4     5036.86     5033.67    220.40 o 
   1  15  -4     1656.22     1950.48    234.25 o 
   3  15  -4     2797.01     2825.57    212.97 o 
   5  15  -4      584.67      634.46    185.79 o 
   7  15  -4     1337.48     1394.99    195.50 o 
  -8  16  -4      404.50      397.84    235.42 o 
  -6  16  -4      646.37      870.35    209.81 o 
  -4  16  -4      511.56      464.23    197.44 o 
  -2  16  -4     1556.94     1461.86    255.72 o 
   0  16  -4      436.42      569.29    226.71 o 
   2  16  -4      295.81      228.79    214.16 o 
   4  16  -4     1259.00     1105.69    212.49 o 
   6  16  -4     1469.97     1640.31    186.52 o 
   8  16  -4       53.97      115.44    211.30 o 
  -7  17  -4      397.53      538.67    226.70 o 
  -5  17  -4      426.91      442.29    206.63 o 
  -3  17  -4      140.40      184.03    199.49 o 
  -1  17  -4     1772.09     2313.26    334.53 o 
   1  17  -4      370.09      487.74    222.16 o 
   3  17  -4      195.49      358.99    221.85 o 
   5  17  -4      552.50      377.25    212.38 o 
   7  17  -4     1308.45     1173.24    207.68 o 
  -6  18  -4      382.42      401.81    204.93 o 
  -4  18  -4     2141.25     2112.22    195.06 o 
  -2  18  -4     3864.50     4002.89    260.98 o 
   0  18  -4     1488.62     1367.43    227.33 o 
   2  18  -4      319.77      352.95    220.58 o 
   4  18  -4      718.73      820.57    215.72 o 
   6  18  -4      786.67     1138.40    224.61 o 
  -5  19  -4     1624.09     1502.87    219.29 o 
  -3  19  -4       29.90       10.86    259.08 o 
  -1  19  -4     5321.46     5205.91    229.96 o 
   1  19  -4     1277.24     1215.61    204.46 o 
   3  19  -4     1443.61     1471.31    219.10 o 
   5  19  -4       29.59       52.47    207.69 o 
   7  19  -4      331.65      544.24    238.71 o 
  -6  20  -4      302.50      433.89    235.53 o 
  -4  20  -4      150.73      168.73    217.51 o 
  -2  20  -4       98.37      249.45    263.65 o 
   0  20  -4      970.44      883.59    232.16 o 
   2  20  -4      886.04      662.94    227.32 o 
   4  20  -4     1352.68     1333.00    210.51 o 
   6  20  -4     1472.68     1681.06    220.71 o 
  -5  21  -4      238.10      227.90    216.64 o 
  -3  21  -4      252.02      169.11    245.41 o 
  -1  21  -4      614.84      705.95    228.43 o 
   1  21  -4      926.98     1010.82    230.98 o 
   3  21  -4     2247.26     2385.09    250.94 o 
   5  21  -4      338.26      600.77    235.69 o 
  -4  22  -4      841.50     1179.02    293.24 o 
  -2  22  -4       91.59      272.02    279.88 o 
   0  22  -4      133.99       39.84    217.28 o 
   2  22  -4     1233.05     1232.42    221.09 o 
   4  22  -4       40.22      246.98    236.39 o 
  -3  23  -4       70.36       97.76    294.26 o 
  -1  23  -4      325.19      559.97    242.25 o 
   1  23  -4      456.55      487.17    240.82 o 
   3  23  -4      308.21      415.56    248.69 o 
  -2  24  -4       25.75      -24.28    292.03 o 
   0  24  -4      695.49      640.27    218.36 o 
   2  24  -4      707.29      802.48    250.71 o 
  -1  25  -4      676.74      590.87    268.51 o 
   1  25  -4      922.35     1156.81    278.51 o 
  -9   1  -3     1637.55     1312.23    258.25 o 
  -7   1  -3     4937.43     5002.46    249.69 o 
  -5   1  -3     5606.60     5643.73    239.73 o 
  -3   1  -3     1384.89     1490.67    255.94 o 
  -1   1  -3    12156.50    13686.10    533.46 o 
   1   1  -3     7363.14     8024.34    311.46 o 
   3   1  -3    14028.82    13598.72    207.37 o 
   5   1  -3     2292.19     2145.41    139.59 o 
   7   1  -3     2807.66     2580.52    127.97 o 
   9   1  -3      731.52      633.74    137.07 o 
  11   1  -3       82.75       15.23    165.08 o 
 -10   2  -3     1293.26     1110.47    296.89 o 
  -8   2  -3     1230.68      992.22    244.43 o 
  -6   2  -3     2767.87     2761.88    234.15 o 
  -4   2  -3     1375.93     1252.86    246.06 o 
  -2   2  -3    34893.82    37037.80    286.04 o 
   0   2  -3     8136.54     9164.20    312.43 o 
   2   2  -3    17285.33    16858.45    271.32 o 
   4   2  -3     3565.04     3168.95    147.92 o 
   6   2  -3     3199.92     3141.71    149.48 o 
   8   2  -3       72.10      155.25    126.64 o 
  10   2  -3     1219.76     1323.99    155.16 o 
  -9   3  -3     1805.11     1296.32    259.27 o 
  -7   3  -3      947.91     1055.57    254.82 o 
  -5   3  -3     1445.26     1423.29    181.18 o 
  -3   3  -3     2482.76     2679.65    165.71 o 
  -1   3  -3     2888.40     3106.47    234.00 o 
   1   3  -3    29235.80    29879.83    372.58 o 
   3   3  -3     2931.30     2978.41    174.01 o 
   5   3  -3     2439.83     2251.02    146.51 o 
   7   3  -3     1077.74     1114.42    149.58 o 
   9   3  -3     3451.44     3605.82    136.95 o 
  11   3  -3       48.08       90.82    160.07 o 
 -10   4  -3      805.29      667.60    249.89 o 
  -8   4  -3      126.99       53.66    258.12 o 
  -6   4  -3      378.41      439.55    177.82 o 
  -4   4  -3     8140.83     7566.90    329.82 o 
  -2   4  -3    19946.13    20879.91    272.38 o 
   0   4  -3    16346.69    17133.69    306.81 o 
   2   4  -3     8814.29     8710.76    215.48 o 
   4   4  -3     5912.10     5903.73    178.00 o 
   6   4  -3     7652.43     7355.38    199.72 o 
   8   4  -3     5669.88     5533.56    203.12 o 
  10   4  -3       16.69       16.17    142.04 o 
  -9   5  -3      636.13      380.35    277.41 o 
  -7   5  -3     1169.78     1141.95    255.69 o 
  -5   5  -3      874.79      756.83    144.70 o 
  -3   5  -3    10577.83    10522.66    197.60 o 
  -1   5  -3    32987.41    34651.21   1199.16 o 
   1   5  -3     3350.03     3563.04    228.87 o 
   3   5  -3      114.90      141.76    162.12 o 
   5   5  -3     8501.16     8349.16    223.10 o 
   7   5  -3     4111.17     4075.59    151.74 o 
   9   5  -3     1251.95     1335.20    155.00 o 
 -10   6  -3      108.69      188.84    262.76 o 
  -8   6  -3       74.45      100.91    262.59 o 
  -6   6  -3      616.78      805.35    168.98 o 
  -4   6  -3     4740.09     4619.44    176.19 o 
  -2   6  -3      880.97      768.54    179.48 o 
   0   6  -3    33710.36    33944.27    785.30 o 
   2   6  -3    10440.69    10337.38    230.39 o 
   4   6  -3     2287.46     2214.86    168.47 o 
   6   6  -3       39.80      123.59    135.11 o 
   8   6  -3      857.67      923.75    152.66 o 
  10   6  -3      359.55      434.89    164.06 o 
  -9   7  -3      670.87      577.40    282.31 o 
  -7   7  -3      749.84      733.61    187.81 o 
  -5   7  -3     1665.83     1676.84    161.07 o 
  -3   7  -3    18953.57    19200.70    504.98 o 
  -1   7  -3    18881.74    18666.87    594.92 o 
   1   7  -3     3243.83     3332.82    191.40 o 
   3   7  -3     1325.74     1348.95    177.60 o 
   5   7  -3     5079.61     4529.18    179.11 o 
   7   7  -3       29.01      170.43    150.70 o 
   9   7  -3      698.70      690.24    166.31 o 
 -10   8  -3      366.14      492.35    322.25 o 
  -8   8  -3      678.07      629.37    199.30 o 
  -6   8  -3      364.79      376.71    154.14 o 
  -4   8  -3     9702.75     9105.90    221.14 o 
  -2   8  -3      954.98      917.21    192.09 o 
   0   8  -3     4982.89     4751.26    259.45 o 
   2   8  -3     1099.35     1598.18    179.20 o 
   4   8  -3    13459.34    12766.25    446.23 o 
   6   8  -3      163.12      240.13    174.39 o 
   8   8  -3     1802.33     2092.19    169.94 o 
  10   8  -3      801.13      861.46    167.13 o 
  -9   9  -3      119.27      144.78    214.12 o 
  -7   9  -3     1356.06     1381.95    168.24 o 
  -5   9  -3     2210.38     1944.54    164.58 o 
  -3   9  -3     1252.83     1258.13    184.41 o 
  -1   9  -3      904.09      938.32    175.31 o 
   1   9  -3     4966.46     4882.66    238.34 o 
   3   9  -3      628.52      509.80    173.24 o 
   5   9  -3     2965.09     2709.79    173.52 o 
   7   9  -3     2040.96     2167.82    175.63 o 
   9   9  -3     1129.06     1195.78    162.74 o 
  -8  10  -3     1799.70     1597.39    209.90 o 
  -6  10  -3     1599.62     1727.54    181.42 o 
  -4  10  -3     2801.45     3070.68    176.65 o 
  -2  10  -3      728.07      808.49    163.39 o 
   0  10  -3      906.08      845.92    208.64 o 
   2  10  -3     8275.29     8156.73    264.94 o 
   4  10  -3     6726.73     6097.37    277.88 o 
   6  10  -3       60.94       54.94    168.50 o 
   8  10  -3       18.62      -51.72    161.26 o 
  10  10  -3      249.86      390.77    207.77 o 
  -9  11  -3      105.07      132.57    248.09 o 
  -7  11  -3     2589.15     2664.14    180.04 o 
  -5  11  -3     3657.89     3691.94    181.82 o 
  -3  11  -3     2273.24     2052.32    189.30 o 
  -1  11  -3     2977.74     2757.03    192.95 o 
   1  11  -3    21687.15    20876.00   1007.74 o 
   3  11  -3      518.90      620.65    165.04 o 
   5  11  -3      748.67      831.21    177.66 o 
   7  11  -3     5072.19     4591.11    283.79 o 
   9  11  -3        3.69       46.29    165.29 o 
  -8  12  -3      592.92      542.24    187.30 o 
  -6  12  -3     1309.81     1362.49    195.38 o 
  -4  12  -3     1785.81     1647.27    178.00 o 
  -2  12  -3      347.62      419.16    162.43 o 
   0  12  -3     2628.45     2294.94    205.69 o 
   2  12  -3     1018.32     1138.51    205.96 o 
   4  12  -3      429.38      840.87    239.23 o 
   6  12  -3      159.85      307.25    182.07 o 
   8  12  -3        3.77      249.87    176.33 o 
  -9  13  -3       79.46        0.41    266.49 o 
  -7  13  -3     2084.15     2258.74    206.42 o 
  -5  13  -3     4694.49     4496.25    175.15 o 
  -3  13  -3      412.44      588.53    173.43 o 
  -1  13  -3     4091.08     4084.02    232.77 o 
   1  13  -3     6554.78     6642.23    229.37 o 
   3  13  -3     5210.70     4973.83    199.84 o 
   5  13  -3      945.16     1074.18    162.82 o 
   7  13  -3     1575.96     1709.41    186.35 o 
   9  13  -3      463.20      590.37    181.11 o 
  -8  14  -3      502.62      294.53    190.75 o 
  -6  14  -3     1221.54     1218.38    198.86 o 
  -4  14  -3     2977.22     2995.64    197.14 o 
  -2  14  -3      673.76      632.32    196.15 o 
   0  14  -3     4719.68     4641.22    224.48 o 
   2  14  -3     2238.42     2103.42    213.35 o 
   4  14  -3     3806.13     3784.19    252.94 o 
   6  14  -3     2082.59     1976.82    183.66 o 
   8  14  -3      273.05      406.06    199.74 o 
  -7  15  -3     2973.73     3160.67    325.93 o 
  -5  15  -3     1014.22     1139.15    197.24 o 
  -3  15  -3      174.20      185.17    181.75 o 
  -1  15  -3     1199.83     1291.73    209.78 o 
   1  15  -3     3868.55     3890.09    228.08 o 
   3  15  -3     6881.50     6515.88    223.99 o 
   5  15  -3     1560.44     1522.86    186.87 o 
   7  15  -3      391.40      574.88    194.89 o 
  -8  16  -3      398.31      425.48    231.43 o 
  -6  16  -3      735.13      742.30    208.72 o 
  -4  16  -3      136.39       23.55    197.18 o 
  -2  16  -3     1070.07     1206.30    201.43 o 
   0  16  -3      922.53     1107.42    200.74 o 
   2  16  -3      186.68      436.73    221.81 o 
   4  16  -3      669.81      873.94    209.01 o 
   6  16  -3      807.03      880.69    192.86 o 
   8  16  -3      557.40      573.10    209.83 o 
  -7  17  -3      680.64      781.95    223.52 o 
  -5  17  -3     1501.88     1614.78    192.41 o 
  -3  17  -3     1640.03     1593.05    186.15 o 
  -1  17  -3    13246.83    12797.09    730.90 o 
   1  17  -3     1610.72     1568.49    214.38 o 
   3  17  -3     3078.20     2994.34    218.21 o 
   5  17  -3     1344.72     1114.02    196.58 o 
   7  17  -3      472.17      634.06    194.70 o 
  -6  18  -3      167.19      286.34    202.56 o 
  -4  18  -3      848.28     1028.47    205.43 o 
  -2  18  -3      769.92      778.78    248.14 o 
   0  18  -3      480.41      645.81    218.81 o 
   2  18  -3      258.21      187.74    195.82 o 
   4  18  -3      367.80      322.16    198.06 o 
   6  18  -3      151.09      277.20    203.81 o 
  -7  19  -3      970.48     1284.22    222.55 o 
  -5  19  -3      676.03      384.10    188.79 o 
  -3  19  -3      754.20      706.82    207.49 o 
  -1  19  -3     2567.74     2513.96    217.24 o 
   1  19  -3     3213.78     3038.46    207.22 o 
   3  19  -3     1705.21     1368.54    202.99 o 
   5  19  -3      103.83       19.77    221.62 o 
   7  19  -3      115.58      147.83    235.44 o 
  -6  20  -3      209.62      384.04    216.34 o 
  -4  20  -3     2119.92     2422.78    221.47 o 
  -2  20  -3     1629.44     1946.54    229.79 o 
   0  20  -3     1339.18     1115.03    230.95 o 
   2  20  -3     1039.23      966.74    208.80 o 
   4  20  -3      770.04      866.57    222.62 o 
   6  20  -3     1367.48     1598.50    237.17 o 
  -5  21  -3     1224.51     1330.79    216.45 o 
  -3  21  -3      157.12      210.65    202.79 o 
  -1  21  -3      845.49      857.51    221.75 o 
   1  21  -3     1020.44     1175.94    226.24 o 
   3  21  -3      148.81      149.87    222.95 o 
   5  21  -3      522.26      718.25    234.31 o 
  -4  22  -3      109.45       -1.43    213.86 o 
  -2  22  -3       39.77      -54.19    274.13 o 
   0  22  -3      245.68      225.00    213.98 o 
   2  22  -3      249.50      113.92    216.12 o 
   4  22  -3     1502.56     1549.87    236.60 o 
  -3  23  -3      119.42      222.39    289.40 o 
  -1  23  -3      904.74     1021.52    234.67 o 
   1  23  -3     1765.86     1983.98    241.19 o 
   3  23  -3      795.57      902.50    235.35 o 
  -2  24  -3      183.34      222.77    291.26 o 
   0  24  -3       31.31       21.59    223.21 o 
   2  24  -3     1016.39     1137.64    250.61 o 
  -1  25  -3      337.23      431.21    254.91 o 
   1  25  -3      239.86       79.28    238.45 o 
 -10   0  -2     3305.40     3077.62    399.43 o 
  -8   0  -2     1554.57     1186.13    348.72 o 
  -6   0  -2     7505.93     7890.26    355.54 o 
  -4   0  -2     9347.90     9122.15    368.79 o 
  -2   0  -2    19489.02    21346.14    561.44 o 
   0   0  -2    82763.89    95051.78    957.79 o 
   2   0  -2     9854.96    10364.23    388.85 o 
   4   0  -2     1135.02      935.99    239.87 o 
   6   0  -2     5071.17     4963.92    194.08 o 
   8   0  -2     2924.57     2937.68    185.12 o 
  10   0  -2      637.01      753.42    198.09 o 
  -9   1  -2     1428.52     1031.49    255.78 o 
  -7   1  -2     3414.07     3229.31    244.87 o 
  -5   1  -2      885.08      672.89    224.78 o 
  -3   1  -2     8598.16     8717.28    297.59 o 
  -1   1  -2     2971.42     3406.91    294.96 o 
   1   1  -2    10221.22    10422.56    446.60 o 
   3   1  -2      225.90      169.34    165.33 o 
   5   1  -2     1895.07     1956.90    133.19 o 
   7   1  -2     1251.12     1163.67    116.27 o 
   9   1  -2     2092.39     2022.99    138.91 o 
  11   1  -2      290.47      294.70    162.04 o 
 -10   2  -2     1441.54     1268.21    276.76 o 
  -8   2  -2     1881.62     1328.68    246.95 o 
  -6   2  -2     1414.24     1393.47    249.12 o 
  -4   2  -2     8668.10     8262.05    514.57 o 
  -2   2  -2     8636.94     8999.43    243.92 o 
   0   2  -2     4024.20     4338.27    301.00 o 
   2   2  -2     3946.10     4089.38    228.27 o 
   4   2  -2      805.38      935.65    149.78 o 
   6   2  -2     1606.38     1573.74    145.39 o 
   8   2  -2     3442.45     3470.28    136.61 o 
  10   2  -2      702.25      681.18    156.09 o 
  -9   3  -2       19.55       20.50    241.65 o 
  -7   3  -2     3041.46     2899.87    259.31 o 
  -5   3  -2     1281.62     1329.60    174.59 o 
  -3   3  -2     9113.93     9376.17    198.49 o 
  -1   3  -2    51978.75    54451.97    409.45 o 
   1   3  -2    37764.05    37402.77   1395.00 o 
   3   3  -2     6518.32     6202.53    187.66 o 
   5   3  -2     3344.65     3022.25    144.19 o 
   7   3  -2      714.80      716.35    149.45 o 
   9   3  -2     1079.55     1281.99    139.11 o 
  11   3  -2      227.62      284.41    166.15 o 
 -10   4  -2      400.24      373.76    294.60 o 
  -8   4  -2     2676.64     2516.07    262.04 o 
  -6   4  -2      821.01      941.35    186.96 o 
  -4   4  -2     2929.37     2899.05    162.31 o 
  -2   4  -2    16774.74    16985.44    362.52 o 
   0   4  -2    18293.89    18554.30    903.93 o 
   2   4  -2     1073.97     1237.24    219.56 o 
   4   4  -2    12267.64    12414.40    182.01 o 
   6   4  -2     1210.90     1311.26    146.10 o 
   8   4  -2     1140.59     1292.18    146.17 o 
  10   4  -2     1408.75     1759.56    152.22 o 
  -9   5  -2      239.86      111.95    259.59 o 
  -7   5  -2      546.27      544.58    200.07 o 
  -5   5  -2    17901.91    17859.56    191.71 o 
  -3   5  -2     3611.15     3534.33    185.69 o 
  -1   5  -2    12125.23    12292.52    478.11 o 
   1   5  -2    13434.25    13086.46    508.65 o 
   3   5  -2     2105.11     1847.28    183.52 o 
   5   5  -2     7026.28     7102.69    171.00 o 
   7   5  -2     2672.89     3053.55    151.46 o 
   9   5  -2     1060.67     1107.75    146.22 o 
 -10   6  -2      847.22      550.77    281.78 o 
  -8   6  -2     1154.84      997.39    208.18 o 
  -6   6  -2      478.12      491.27    155.73 o 
  -4   6  -2     6976.42     6430.94    170.66 o 
  -2   6  -2    49134.30    50900.01    551.43 o 
   0   6  -2     4864.72     5126.63    297.92 o 
   2   6  -2     1484.89     1717.58    192.42 o 
   4   6  -2    16972.99    15563.70    556.25 o 
   6   6  -2     3312.64     3322.00    155.16 o 
   8   6  -2      426.22      444.34    152.33 o 
  10   6  -2      779.10      834.20    165.20 o 
  -9   7  -2      194.46      258.16    278.91 o 
  -7   7  -2      212.00      167.63    170.39 o 
  -5   7  -2     2257.27     2188.57    171.23 o 
  -3   7  -2     3941.73     3940.09    214.33 o 
  -1   7  -2    16851.34    16201.39    409.55 o 
   1   7  -2       98.49       82.55    236.47 o 
   3   7  -2    11640.70    11022.03    305.93 o 
   5   7  -2     1916.61     1680.50    163.21 o 
   7   7  -2     4945.45     4782.34    158.08 o 
   9   7  -2      747.04      893.02    150.04 o 
 -10   8  -2      488.00      246.15    271.04 o 
  -8   8  -2     3021.90     3041.14    429.73 o 
  -6   8  -2      178.02      119.71    162.03 o 
  -4   8  -2     1206.55     1433.96    153.82 o 
  -2   8  -2     2130.08     2332.83    199.52 o 
   0   8  -2     2400.02     2314.14    223.98 o 
   2   8  -2     2297.63     2139.39    180.19 o 
   4   8  -2    10661.88     9995.94    284.97 o 
   6   8  -2      602.14      565.16    174.58 o 
   8   8  -2      108.23      202.74    139.51 o 
  10   8  -2      815.24      958.14    179.99 o 
  -9   9  -2     2000.93     2142.11    416.41 o 
  -7   9  -2     1081.82      971.99    180.81 o 
  -5   9  -2     1186.24     1290.15    164.48 o 
  -3   9  -2     8994.91     8595.90    179.29 o 
  -1   9  -2    13917.78    13687.46    218.85 o 
   1   9  -2     3356.56     2980.75    215.15 o 
   3   9  -2     7995.64     7612.09    277.06 o 
   5   9  -2     4745.80     4965.17    180.76 o 
   7   9  -2     4091.40     4166.54    174.83 o 
   9   9  -2      894.81     1072.74    154.35 o 
 -10  10  -2       74.20      310.15    248.18 o 
  -8  10  -2      210.06      256.78    223.44 o 
  -6  10  -2     1155.67     1290.76    167.97 o 
  -4  10  -2     4891.35     4854.31    205.54 o 
  -2  10  -2     3966.70     4310.42    197.50 o 
   0  10  -2     1102.09      993.32    229.96 o 
   2  10  -2     3477.66     3230.66    196.37 o 
   4  10  -2      657.17      545.42    176.80 o 
   6  10  -2     3870.80     3617.69    164.97 o 
   8  10  -2     2426.84     2550.61    185.47 o 
  10  10  -2      349.34      441.38    195.27 o 
  -9  11  -2      169.03      108.30    216.48 o 
  -7  11  -2      124.00      152.38    171.09 o 
  -5  11  -2     2290.50     2101.43    173.10 o 
  -3  11  -2      399.71      390.57    184.13 o 
  -1  11  -2      793.91      825.16    182.20 o 
   1  11  -2     3913.55     3984.35    216.30 o 
   3  11  -2     3132.40     3194.71    171.04 o 
   5  11  -2     7242.43     7319.92    238.37 o 
   7  11  -2       31.48       -6.10    158.01 o 
   9  11  -2     1612.51     1975.51    184.99 o 
  -8  12  -2     1374.81     1238.85    186.82 o 
  -6  12  -2     1254.09     1306.84    176.03 o 
  -4  12  -2     4427.99     4304.17    171.12 o 
  -2  12  -2     2134.31     1963.70    181.49 o 
   0  12  -2    10106.96     9766.26    240.20 o 
   2  12  -2    12326.72    11900.46    371.30 o 
   4  12  -2      300.37      435.96    178.15 o 
   6  12  -2     3007.61     2968.75    204.45 o 
   8  12  -2      507.23      382.38    177.79 o 
  -9  13  -2      958.88     1033.34    260.94 o 
  -7  13  -2      595.58      546.95    182.23 o 
  -5  13  -2     2947.75     2901.04    182.09 o 
  -3  13  -2      465.47      514.64    175.72 o 
  -1  13  -2      861.20      781.84    179.54 o 
   1  13  -2     8090.02     7611.74    330.51 o 
   3  13  -2     4924.15     4824.42    225.66 o 
   5  13  -2      806.56      694.74    183.34 o 
   7  13  -2      584.32      491.80    176.09 o 
   9  13  -2       51.20      -48.93    171.94 o 
  -8  14  -2      453.31      510.31    189.19 o 
  -6  14  -2     6480.85     6805.19    458.89 o 
  -4  14  -2      109.97      279.65    191.94 o 
  -2  14  -2      609.17      656.64    185.50 o 
   0  14  -2       11.38        0.24    211.43 o 
   2  14  -2     3067.17     3068.44    211.54 o 
   4  14  -2     6454.59     6127.69    315.87 o 
   6  14  -2     2009.01     1855.16    186.59 o 
   8  14  -2      357.45      271.37    202.79 o 
  -7  15  -2     2044.00     2191.80    280.31 o 
  -5  15  -2     1107.87     1187.74    197.17 o 
  -3  15  -2      905.32     1086.36    195.23 o 
  -1  15  -2      139.27      203.67    159.82 o 
   1  15  -2     7482.40     7387.62    234.51 o 
   3  15  -2      182.37      396.22    208.20 o 
   5  15  -2     2577.38     2577.19    214.62 o 
   7  15  -2      293.75      248.14    174.31 o 
   9  15  -2      888.37      905.26    207.15 o 
  -8  16  -2      611.79      726.11    200.58 o 
  -6  16  -2       70.98       84.60    204.58 o 
  -4  16  -2      256.67      132.19    195.42 o 
  -2  16  -2     4606.93     4339.96    210.04 o 
   0  16  -2      880.20      895.69    200.08 o 
   2  16  -2     1823.94     1989.24    212.71 o 
   4  16  -2     1706.90     1623.25    211.18 o 
   6  16  -2      314.18      266.85    195.17 o 
   8  16  -2      283.30      210.24    211.15 o 
  -7  17  -2      316.40      514.60    222.45 o 
  -5  17  -2      138.86      205.81    188.85 o 
  -3  17  -2       17.87      214.62    198.68 o 
  -1  17  -2      158.25      289.03    205.44 o 
   1  17  -2      226.83      411.96    220.01 o 
   3  17  -2      169.76       24.44    196.90 o 
   5  17  -2     1133.82      944.19    183.35 o 
   7  17  -2      569.25      774.60    222.60 o 
  -6  18  -2       87.57      129.40    202.40 o 
  -4  18  -2      629.85      718.09    206.10 o 
  -2  18  -2    10784.42    10318.01    404.26 o 
   0  18  -2      571.29      535.34    217.97 o 
   2  18  -2     2247.50     2212.68    219.08 o 
   4  18  -2      353.75      267.13    211.34 o 
   6  18  -2     1471.97     1741.36    342.99 o 
  -7  19  -2      571.83      795.09    236.57 o 
  -5  19  -2     1650.23     1600.72    244.96 o 
  -3  19  -2     1990.54     2183.19    194.73 o 
  -1  19  -2     2585.50     2564.68    208.30 o 
   1  19  -2      979.70      903.08    188.30 o 
   3  19  -2      398.72      445.61    212.14 o 
   5  19  -2      998.15     1023.29    219.36 o 
   7  19  -2      868.62      580.67    220.40 o 
  -6  20  -2      713.65      866.05    215.56 o 
  -4  20  -2       40.24      -32.46    186.90 o 
  -2  20  -2       92.05      175.41    227.35 o 
   0  20  -2      592.77      402.66    226.70 o 
   2  20  -2     2888.53     2646.83    286.01 o 
   4  20  -2      505.65      371.68    222.23 o 
   6  20  -2      679.82      701.57    216.88 o 
  -5  21  -2      512.48      714.07    231.68 o 
  -3  21  -2      547.29      574.82    214.74 o 
  -1  21  -2       13.85      107.46    193.03 o 
   1  21  -2     1915.50     2000.40    228.86 o 
   3  21  -2     1134.83     1231.32    223.96 o 
   5  21  -2      414.43      461.78    234.58 o 
  -4  22  -2       54.59      -89.22    229.49 o 
  -2  22  -2      177.18      204.38    217.88 o 
   0  22  -2     1184.00     1416.61    212.23 o 
   2  22  -2     2120.43     1801.10    196.01 o 
   4  22  -2      209.06      467.44    233.62 o 
  -3  23  -2      330.35      465.04    255.62 o 
  -1  23  -2       99.17       55.22    225.98 o 
   1  23  -2      411.55      303.73    217.40 o 
   3  23  -2      756.43      862.05    245.17 o 
  -2  24  -2      738.27      932.56    260.04 o 
   0  24  -2     1533.49     1745.88    225.84 o 
   2  24  -2      736.11      721.22    212.51 o 
  -1  25  -2     1277.39     1516.23    245.61 o 
   1  25  -2      358.79      513.95    222.06 o 
 -11   1  -1      885.83      855.49    319.30 o 
  -9   1  -1      401.13      338.80    252.52 o 
  -7   1  -1     4498.77     4717.06    263.56 o 
  -5   1  -1     7786.77     7486.90    265.58 o 
  -3   1  -1    16801.98    18039.13    267.57 o 
  -1   1  -1    26807.03    30695.94    452.58 o 
   1   1  -1    62678.84    65492.51   2218.22 o 
   3   1  -1      573.74      521.54    169.75 o 
   5   1  -1     1592.08     1402.34    141.50 o 
   7   1  -1      183.80      227.38    119.03 o 
   9   1  -1     1152.60     1198.90    137.75 o 
  11   1  -1      259.38      438.64    158.39 o 
 -10   2  -1     1866.05     1661.77    292.82 o 
  -8   2  -1     3042.63     2593.82    250.32 o 
  -6   2  -1     2075.47     2044.03    220.52 o 
  -4   2  -1     5213.18     5068.76    310.53 o 
  -2   2  -1    35679.24    37473.90    573.90 o 
   0   2  -1    22601.44    25942.38    511.87 o 
   2   2  -1    15857.21    15307.26    610.16 o 
   4   2  -1     2062.77     1859.18    140.33 o 
   6   2  -1     2059.22     2063.21    147.23 o 
   8   2  -1     3983.56     4010.13    129.43 o 
  10   2  -1      654.56      724.19    142.34 o 
  -9   3  -1     1176.72      854.40    273.21 o 
  -7   3  -1     1601.63     1305.05    240.21 o 
  -5   3  -1     6717.09     6514.59    197.96 o 
  -3   3  -1    10965.94    10883.21    377.01 o 
  -1   3  -1      307.67      375.03    277.21 o 
   1   3  -1     6054.80     5989.89    266.23 o 
   3   3  -1     2072.77     2071.53    192.21 o 
   5   3  -1     4005.06     3755.07    137.12 o 
   7   3  -1     2079.24     2113.72    138.01 o 
   9   3  -1     2729.10     2878.27    141.28 o 
  11   3  -1      134.40      134.42    153.69 o 
 -10   4  -1       94.61      258.66    290.52 o 
  -8   4  -1     1494.44     1274.49    260.71 o 
  -6   4  -1     2041.90     2085.15    189.18 o 
  -4   4  -1     1452.32     1343.42    161.29 o 
  -2   4  -1    42054.69    44599.41    444.29 o 
   0   4  -1     5674.11     5488.23    275.36 o 
   2   4  -1      883.71      826.13    217.03 o 
   4   4  -1      251.15      130.07    163.97 o 
   6   4  -1     5501.62     5572.41    156.58 o 
   8   4  -1     5964.27     6297.77    164.22 o 
  10   4  -1      353.68      428.15    150.44 o 
  -9   5  -1     1316.42     1037.29    275.04 o 
  -7   5  -1      179.10      346.74    199.80 o 
  -5   5  -1     1906.13     1894.34    159.01 o 
  -3   5  -1    19703.08    19787.17    214.13 o 
  -1   5  -1    33598.35    34581.33    999.88 o 
   1   5  -1     6834.75     6905.63    328.79 o 
   3   5  -1     8999.33     8059.71    472.05 o 
   5   5  -1     3220.53     3083.71    166.27 o 
   7   5  -1     1895.97     1886.24    149.62 o 
   9   5  -1     2794.34     2910.45    162.65 o 
 -10   6  -1      277.36      425.58    296.61 o 
  -8   6  -1      195.59      286.48    189.54 o 
  -6   6  -1     3467.71     3270.72    146.44 o 
  -4   6  -1     2466.07     2468.83    173.91 o 
  -2   6  -1    15278.58    15638.00    288.11 o 
   0   6  -1      488.82      472.01    243.66 o 
   2   6  -1    16199.15    15082.36    509.14 o 
   4   6  -1     5399.46     5254.84    234.29 o 
   6   6  -1      850.69      781.52    141.65 o 
   8   6  -1      510.68      532.51    148.09 o 
  10   6  -1      539.54      501.79    167.93 o 
  -9   7  -1     3394.08     3275.26    429.27 o 
  -7   7  -1      468.99      573.50    201.62 o 
  -5   7  -1     4625.58     4233.67    204.40 o 
  -3   7  -1     4025.77     3814.49    189.13 o 
  -1   7  -1     4965.21     4614.71    200.65 o 
   1   7  -1     4498.25     4357.21    314.32 o 
   3   7  -1    19001.99    17888.67    560.48 o 
   5   7  -1     2155.52     2172.85    153.59 o 
   7   7  -1      368.78      502.07    141.27 o 
   9   7  -1      709.05      818.34    161.73 o 
 -10   8  -1       82.93       21.50    317.23 o 
  -8   8  -1     1316.62     1305.43    199.22 o 
  -6   8  -1     6534.83     6398.26    215.58 o 
  -4   8  -1     7267.82     6957.15    175.41 o 
  -2   8  -1     1377.75     1308.47    173.47 o 
   0   8  -1     1801.05     1720.92    192.06 o 
   2   8  -1     1476.63     1342.19    184.93 o 
   4   8  -1     6657.92     6334.10    183.67 o 
   6   8  -1     7670.04     7994.42    262.40 o 
   8   8  -1      540.06      519.13    146.82 o 
  10   8  -1      253.48      338.19    179.27 o 
  -9   9  -1      172.26      106.25    210.93 o 
  -7   9  -1      763.73      738.03    176.67 o 
  -5   9  -1     6467.24     6091.98    216.49 o 
  -3   9  -1     3969.46     4100.98    173.88 o 
  -1   9  -1      391.08      379.75    169.08 o 
   1   9  -1     3388.12     3368.94    249.26 o 
   3   9  -1     6786.71     6600.81    313.39 o 
   5   9  -1     2321.15     2393.10    179.42 o 
   7   9  -1     1252.14     1413.55    179.76 o 
   9   9  -1      525.39      633.34    161.13 o 
 -10  10  -1      458.24      617.77    252.13 o 
  -8  10  -1     1232.73     1305.33    196.64 o 
  -6  10  -1      916.38     1070.74    167.21 o 
  -4  10  -1     2062.55     1929.94    178.27 o 
  -2  10  -1     3845.80     3915.92    180.49 o 
   0  10  -1     1191.81     1110.63    193.31 o 
   2  10  -1     9687.05     8570.00    576.18 o 
   4  10  -1     4089.30     3850.26    170.74 o 
   6  10  -1     1069.25     1088.12    160.98 o 
   8  10  -1      382.92      510.06    174.68 o 
  10  10  -1      962.90     1042.61    184.42 o 
  -9  11  -1     1131.29     1164.60    238.83 o 
  -7  11  -1      737.58      703.16    167.95 o 
  -5  11  -1     3880.74     4047.60    187.16 o 
  -3  11  -1     3259.13     3720.48    179.29 o 
  -1  11  -1     5175.58     4832.99    175.32 o 
   1  11  -1    12459.38    12432.39    294.24 o 
   3  11  -1     3846.48     3456.61    171.47 o 
   5  11  -1     1578.16     1506.35    183.50 o 
   7  11  -1     7280.98     6447.42    349.81 o 
   9  11  -1      166.54      182.64    160.59 o 
  -8  12  -1      391.46      407.71    195.93 o 
  -6  12  -1     1644.40     1577.75    184.62 o 
  -4  12  -1     3591.69     3649.34    181.69 o 
  -2  12  -1     3219.12     3209.66    174.84 o 
   0  12  -1     1062.52      991.25    195.00 o 
   2  12  -1     3082.96     2907.27    178.44 o 
   4  12  -1     1208.32     1184.93    180.15 o 
   6  12  -1     1086.32     1068.72    187.29 o 
   8  12  -1      373.07      290.17    178.07 o 
  -9  13  -1       69.26        0.98    250.69 o 
  -7  13  -1     1494.27     1537.16    194.50 o 
  -5  13  -1      725.47      878.62    185.47 o 
  -3  13  -1     2639.42     2597.53    171.66 o 
  -1  13  -1     3228.16     3231.09    168.96 o 
   1  13  -1     4841.15     4675.02    218.64 o 
   3  13  -1     1137.45     1141.60    202.52 o 
   5  13  -1     1019.42      809.59    175.17 o 
   7  13  -1     2032.04     1862.05    188.58 o 
   9  13  -1       36.17       47.26    207.13 o 
  -8  14  -1     1119.01     1389.02    194.60 o 
  -6  14  -1      134.60       29.16    180.12 o 
  -4  14  -1     1188.20     1345.67    194.90 o 
  -2  14  -1     1520.92     1431.50    172.71 o 
   0  14  -1     6610.46     6757.08    224.43 o 
   2  14  -1     1984.43     2005.76    206.43 o 
   4  14  -1       63.19      223.95    202.28 o 
   6  14  -1     1144.98     1037.99    174.35 o 
   8  14  -1      517.61      633.23    204.89 o 
  -7  15  -1     1854.55     1910.58    241.20 o 
  -5  15  -1      443.96      595.46    196.17 o 
  -3  15  -1     1829.00     1960.05    183.98 o 
  -1  15  -1       12.71      -64.27    162.49 o 
   1  15  -1      190.42      289.35    204.45 o 
   3  15  -1     6453.10     6660.66    218.44 o 
   5  15  -1      931.20      821.49    176.83 o 
   7  15  -1     1495.99     1469.04    189.20 o 
   9  15  -1       99.27      225.34    221.83 o 
  -8  16  -1      945.70      795.06    229.37 o 
  -6  16  -1      793.37      788.47    190.52 o 
  -4  16  -1      333.37      376.11    197.22 o 
  -2  16  -1     2058.04     1968.57    174.20 o 
   0  16  -1     1063.12     1222.36    198.33 o 
   2  16  -1      211.71      234.88    208.58 o 
   4  16  -1     1932.50     2086.60    195.19 o 
   6  16  -1     2330.49     2182.95    324.45 o 
   8  16  -1      646.11      673.94    217.04 o 
  -7  17  -1     1474.85     1765.68    310.69 o 
  -5  17  -1     2228.15     2165.62    191.46 o 
  -3  17  -1     7519.65     7871.95    470.88 o 
  -1  17  -1     2522.57     2427.13    178.40 o 
   1  17  -1      788.10      823.79    219.32 o 
   3  17  -1    10788.40    10455.14    535.59 o 
   5  17  -1     2386.67     2357.99    236.91 o 
   7  17  -1      289.01      387.37    223.62 o 
  -6  18  -1       92.14       65.17    200.35 o 
  -4  18  -1      627.16      556.09    204.42 o 
  -2  18  -1     3575.80     3445.59    177.11 o 
   0  18  -1      152.86      295.08    200.18 o 
   2  18  -1     1154.99     1016.56    222.14 o 
   4  18  -1      513.02      639.71    209.47 o 
   6  18  -1      940.42      889.80    204.28 o 
  -7  19  -1      245.24      317.47    256.49 o 
  -5  19  -1       90.96      -93.12    200.51 o 
  -3  19  -1      671.19      888.37    180.43 o 
  -1  19  -1     1048.13     1060.31    186.30 o 
   1  19  -1      318.75      274.53    191.90 o 
   3  19  -1     1969.75     1985.11    256.65 o 
   5  19  -1      370.64      370.70    217.83 o 
   7  19  -1       81.40      300.88    235.10 o 
  -6  20  -1       18.22      113.27    230.84 o 
  -4  20  -1     1158.21      976.01    186.51 o 
  -2  20  -1     1463.75     1626.27    192.01 o 
   0  20  -1      463.07      544.70    178.27 o 
   2  20  -1       21.99     -100.18    221.78 o 
   4  20  -1     1187.04     1097.19    222.59 o 
   6  20  -1     1837.44     1744.18    235.32 o 
  -5  21  -1      232.66      214.17    229.66 o 
  -3  21  -1      224.14      320.03    208.09 o 
  -1  21  -1       19.65       83.59    205.59 o 
   1  21  -1     1333.97     1192.72    226.82 o 
   3  21  -1      704.51      746.42    223.20 o 
   5  21  -1      411.44      437.26    232.73 o 
  -4  22  -1      153.54      253.61    228.64 o 
  -2  22  -1      788.49      823.84    212.41 o 
   0  22  -1      637.35      720.84    188.53 o 
   2  22  -1     1420.30     1353.62    223.53 o 
   4  22  -1      882.40      958.85    234.74 o 
  -3  23  -1      632.58      736.46    229.94 o 
  -1  23  -1     1747.90     1851.51    223.28 o 
   1  23  -1     1843.14     2042.21    237.56 o 
   3  23  -1      890.10      949.64    234.89 o 
  -2  24  -1      214.94       73.92    225.11 o 
   0  24  -1     1350.06     1620.83    220.40 o 
   2  24  -1      135.73      280.70    245.39 o 
  -1  25  -1      331.53      418.20    240.01 o 
   1  25  -1      341.68      271.80    220.96 o 
 -10   0   0     1678.90     1416.24    388.95 o 
  -8   0   0     7703.32     7936.81    376.40 o 
  -6   0   0      293.06      273.80    327.08 o 
  -4   0   0     2224.28     2502.05    343.09 o 
  -2   0   0    12387.75    12954.27    386.32 o 
   2   0   0    12949.20    12982.82    359.85 o 
   4   0   0     2569.75     2653.90    183.89 o 
   6   0   0      266.78      262.55    185.02 o 
   8   0   0     7749.52     7736.00    613.21 o 
  10   0   0     1823.01     1983.55    314.52 o 
 -11   1   0      465.54      418.31    296.28 o 
  -9   1   0      779.34      637.35    251.83 o 
  -7   1   0      865.75      981.42    238.05 o 
  -5   1   0     6807.06     7241.88    250.47 o 
  -3   1   0    20869.21    21582.27    277.90 o 
  -1   1   0    11840.69    12604.67    410.30 o 
   1   1   0    11688.15    12591.78    339.14 o 
   3   1   0    20207.98    20264.97    326.40 o 
   5   1   0     7007.32     6948.94    204.14 o 
   7   1   0      954.82      812.86    130.60 o 
   9   1   0      745.48      866.56    136.04 o 
  11   1   0      447.52      715.45    159.24 o 
 -10   2   0      849.49      848.39    275.65 o 
  -8   2   0      925.39      759.76    245.01 o 
  -6   2   0     4445.38     4223.24    257.51 o 
  -4   2   0     3919.00     4065.35    202.73 o 
  -2   2   0     8624.51     9296.88    262.36 o 
   0   2   0     5858.24     6518.89    339.46 o 
   2   2   0     8479.15     9049.01    272.02 o 
   4   2   0     4123.17     3809.78    143.85 o 
   6   2   0     4358.52     4073.35    153.79 o 
   8   2   0      873.43      856.84    133.16 o 
  10   2   0      889.01      789.16    142.17 o 
 -11   3   0      616.19      539.09    296.45 o 
  -9   3   0      796.39      597.98    228.55 o 
  -7   3   0     3149.75     3157.73    242.50 o 
  -5   3   0     2201.45     1922.09    188.30 o 
  -3   3   0     2067.02     1874.32    188.44 o 
  -1   3   0     1561.71     1597.49    267.56 o 
   1   3   0     1866.33     1878.64    253.43 o 
   3   3   0     1873.22     1507.41    166.74 o 
   5   3   0     2218.30     1887.59    141.11 o 
   7   3   0     3152.71     3229.57    145.52 o 
   9   3   0      683.14      678.77    141.90 o 
  11   3   0      601.15      511.25    160.38 o 
 -10   4   0       20.79       -4.14    273.23 o 
  -8   4   0     2155.34     1701.63    249.57 o 
  -6   4   0     2674.55     2775.68    191.93 o 
  -4   4   0     9058.82     8787.24    189.66 o 
  -2   4   0     1420.94     1236.86    214.80 o 
   0   4   0      177.25      150.70    260.35 o 
   2   4   0     1329.49     1306.87    224.59 o 
   4   4   0     8978.51     8636.90    204.12 o 
   6   4   0     2790.38     2766.88    138.77 o 
   8   4   0     2177.22     2142.41    154.21 o 
  10   4   0       35.93      150.65    167.34 o 
  -9   5   0      554.51      269.54    257.51 o 
  -7   5   0     1063.19      853.32    187.49 o 
  -5   5   0     4563.09     4811.00    171.14 o 
  -3   5   0    10570.87    10280.80    319.60 o 
  -1   5   0    15417.04    15278.16    666.27 o 
   1   5   0    15731.57    16182.47    345.87 o 
   3   5   0    10611.20    10773.98    207.02 o 
   5   5   0     4593.78     4420.82    172.57 o 
   7   5   0     1042.56     1068.92    147.89 o 
   9   5   0      528.70      332.93    152.29 o 
 -10   6   0      781.34      855.14    297.59 o 
  -8   6   0      637.30      627.90    183.44 o 
  -6   6   0     4497.60     4588.63    191.41 o 
  -4   6   0     7580.59     7026.56    173.15 o 
  -2   6   0    28776.43    28122.87    849.21 o 
   0   6   0      762.17      822.27    226.58 o 
   2   6   0    28736.19    26227.04   1189.84 o 
   4   6   0     7883.31     7476.75    179.57 o 
   6   6   0     4264.82     4366.48    178.28 o 
   8   6   0      779.13      713.68    152.56 o 
  10   6   0      700.99      906.40    171.46 o 
  -9   7   0      121.71      156.82    211.31 o 
  -7   7   0     5498.28     5509.62    213.31 o 
  -5   7   0      724.18      638.00    141.85 o 
  -3   7   0      503.41      351.05    181.41 o 
  -1   7   0     5466.50     5375.53    296.88 o 
   1   7   0     5057.06     5196.33    279.57 o 
   3   7   0      473.88      268.00    171.10 o 
   5   7   0      661.98      727.38    143.25 o 
   7   7   0     5398.37     5299.58    171.40 o 
   9   7   0      154.05       49.31    161.57 o 
 -10   8   0     1337.74     1253.56    302.05 o 
  -8   8   0     1305.36     1172.79    193.21 o 
  -6   8   0      367.95      275.76    170.05 o 
  -4   8   0     5016.61     4717.46    167.39 o 
  -2   8   0     5866.24     5565.22    225.82 o 
   0   8   0      428.47      441.16    182.98 o 
   2   8   0     6019.35     5750.79    204.33 o 
   4   8   0     4877.38     4658.46    173.31 o 
   6   8   0      387.44      391.88    163.78 o 
   8   8   0     1380.15     1376.49    153.27 o 
  10   8   0     1379.66     1518.55    165.21 o 
  -9   9   0     2367.19     2219.09    265.65 o 
  -7   9   0       81.17       62.34    155.03 o 
  -5   9   0      896.62      820.83    160.49 o 
  -3   9   0     2026.29     2059.33    180.31 o 
  -1   9   0     5362.12     4633.91    214.64 o 
   1   9   0     5619.28     5035.26    255.55 o 
   3   9   0     1786.04     1749.06    183.09 o 
   5   9   0     1056.45      929.83    163.34 o 
   7   9   0       39.61      186.91    165.78 o 
   9   9   0     2279.68     2453.73    221.38 o 
 -10  10   0       79.55      263.92    245.17 o 
  -8  10   0      166.69      199.25    212.59 o 
  -6  10   0     6265.69     5917.64    210.31 o 
  -4  10   0     2038.77     2094.72    155.15 o 
  -2  10   0     4357.02     4181.04    204.61 o 
   0  10   0      535.37      505.95    179.48 o 
   2  10   0     4511.70     4359.91    362.24 o 
   4  10   0     2186.40     2246.42    178.91 o 
   6  10   0     6303.74     5978.15    174.57 o 
   8  10   0      138.93      310.11    185.75 o 
  10  10   0       74.32       31.32    168.21 o 
  -9  11   0     1306.53     1508.40    220.52 o 
  -7  11   0      171.89      200.84    168.45 o 
  -5  11   0     2889.65     2566.80    160.71 o 
  -3  11   0      749.32      771.44    164.13 o 
  -1  11   0     3398.75     3275.96    159.64 o 
   1  11   0     3588.41     3800.20    213.74 o 
   3  11   0      788.75      722.19    192.16 o 
   5  11   0     2843.51     2873.73    185.31 o 
   7  11   0      152.23      212.46    167.37 o 
   9  11   0     1329.27     1394.05    169.17 o 
  -8  12   0      370.15      455.15    178.91 o 
  -6  12   0      855.14     1154.56    183.39 o 
  -4  12   0     2421.36     2575.83    170.14 o 
  -2  12   0     3577.89     3289.77    169.33 o 
   0  12   0     2505.64     1978.46    167.64 o 
   2  12   0     3314.06     3131.83    202.68 o 
   4  12   0     2352.09     2227.67    186.21 o 
   6  12   0      914.67      901.53    167.54 o 
   8  12   0      392.50      428.92    182.58 o 
  -9  13   0     1138.29     1102.24    247.44 o 
  -7  13   0        9.95      -96.39    156.29 o 
  -5  13   0     1488.41     1486.87    182.98 o 
  -3  13   0     8665.30     8338.28    372.68 o 
  -1  13   0     2661.27     2419.91    156.42 o 
   1  13   0     2421.42     2044.96    190.64 o 
   3  13   0     8366.20     8284.59    293.36 o 
   5  13   0     1624.09     1816.73    189.13 o 
   7  13   0       22.77       47.75    192.50 o 
   9  13   0     1193.39     1173.81    230.39 o 
  -8  14   0      413.98      375.01    178.99 o 
  -6  14   0     2208.62     2280.58    286.07 o 
  -4  14   0     1571.00     1611.27    177.03 o 
  -2  14   0     1664.39     1619.47    170.10 o 
   0  14   0      132.81      191.73    170.40 o 
   2  14   0     1635.66     1593.59    190.95 o 
   4  14   0     1516.84     1524.13    204.02 o 
   6  14   0     2200.75     2184.47    179.50 o 
   8  14   0      390.28      455.17    205.67 o 
  -9  15   0      222.78      291.76    186.26 o 
  -7  15   0      314.94      362.93    185.17 o 
  -5  15   0     2061.56     2191.30    171.94 o 
  -3  15   0     3324.20     3149.30    179.91 o 
  -1  15   0     3429.38     3291.19    166.78 o 
   1  15   0     3218.98     3155.45    210.18 o 
   3  15   0     3519.60     3595.98    212.80 o 
   5  15   0     2091.25     2240.58    204.42 o 
   7  15   0      310.46      259.75    188.52 o 
   9  15   0      204.98       98.36    269.06 o 
  -8  16   0     1938.20     2040.89    208.01 o 
  -6  16   0       24.61       98.10    192.52 o 
  -4  16   0      870.43      939.72    180.84 o 
  -2  16   0     3659.29     3589.60    181.12 o 
   0  16   0     1931.03     2063.63    198.73 o 
   2  16   0     3841.33     3700.94    273.56 o 
   4  16   0      811.28      804.68    190.73 o 
   6  16   0       12.22      229.32    192.88 o 
   8  16   0     1961.12     1928.54    233.03 o 
  -7  17   0      392.69      539.71    203.42 o 
  -5  17   0      103.89       84.19    201.52 o 
  -3  17   0      794.64     1092.84    180.89 o 
  -1  17   0       27.37        6.78    161.65 o 
   1  17   0       23.52      323.71    217.43 o 
   3  17   0      819.48     1155.46    281.39 o 
   5  17   0       92.73      316.47    179.97 o 
   7  17   0      384.34      488.17    206.35 o 
  -6  18   0      896.37      999.45    215.40 o 
  -4  18   0     1813.40     2017.17    191.50 o 
  -2  18   0     5663.18     5808.74    208.55 o 
   0  18   0       13.75      125.16    188.33 o 
   2  18   0     5958.49     5713.37    315.02 o 
   4  18   0     1831.33     1900.29    219.37 o 
   6  18   0      771.77      643.88    219.53 o 
  -7  19   0      258.51      504.20    288.30 o 
  -5  19   0     1844.25     1936.72    203.59 o 
  -3  19   0     3545.43     3392.13    180.33 o 
  -1  19   0      370.80      336.65    175.94 o 
   1  19   0      431.36      220.12    208.45 o 
   3  19   0     3657.46     3522.13    313.38 o 
   5  19   0     1729.39     1615.66    221.00 o 
   7  19   0      278.72      232.89    236.35 o 
  -6  20   0      301.70      360.27    213.01 o 
  -4  20   0      201.93      375.12    234.67 o 
  -2  20   0      895.04      938.05    169.80 o 
   0  20   0       63.20       47.51    190.13 o 
   2  20   0      896.44      741.54    223.20 o 
   4  20   0      197.49      466.56    204.74 o 
   6  20   0      305.23      456.21    232.47 o 
  -5  21   0      810.03      892.38    228.57 o 
  -3  21   0     1729.99     1721.14    196.97 o 
  -1  21   0      650.53      680.33    200.02 o 
   1  21   0      592.85      587.09    184.76 o 
   3  21   0     1779.98     1679.04    264.41 o 
   5  21   0      783.84      827.67    217.03 o 
  -4  22   0      578.07      826.80    226.73 o 
  -2  22   0      543.79      660.47    184.62 o 
   0  22   0     1041.12     1153.81    206.07 o 
   2  22   0      463.25      646.98    222.93 o 
   4  22   0      566.29      430.90    218.47 o 
  -3  23   0      864.61      839.36    218.28 o 
  -1  23   0      297.24      415.67    201.49 o 
   1  23   0      294.32      322.21    207.46 o 
   3  23   0      857.67     1049.40    234.91 o 
  -2  24   0      994.50     1011.31    207.31 o 
   0  24   0     1345.92     1516.75    221.06 o 
   2  24   0      878.75     1121.76    220.28 o 
  -1  25   0      481.72      357.15    232.84 o 
   1  25   0      494.71      842.64    221.22 o 
 -11   1   1      261.05      191.71    295.93 o 
  -9   1   1     1265.28      892.55    256.22 o 
  -7   1   1      125.56      296.15    237.57 o 
  -5   1   1     1666.82     1455.08    188.70 o 
  -3   1   1      422.41      515.12    222.25 o 
  -1   1   1    63124.81    65573.20   3641.84 o 
   1   1   1    25988.82    29579.15    444.37 o 
   3   1   1    16704.98    17491.56    235.42 o 
   5   1   1     7875.38     7651.94    158.65 o 
   7   1   1     4702.48     5008.72    156.21 o 
   9   1   1      462.28      423.48    136.69 o 
  11   1   1      865.19      956.70    154.38 o 
 -10   2   1      628.35      424.81    270.73 o 
  -8   2   1     3771.96     3474.04    251.60 o 
  -6   2   1     2073.00     2119.30    189.59 o 
  -4   2   1     2356.90     2224.49    186.50 o 
  -2   2   1    16534.25    17076.43    287.22 o 
   0   2   1    22199.48    25635.04    426.18 o 
   2   2   1    36825.36    38981.79    333.09 o 
   4   2   1     4907.96     4737.51    172.02 o 
   6   2   1     2196.35     2069.88    139.38 o 
   8   2   1     2858.06     3056.38    131.72 o 
  10   2   1     1941.11     1989.62    154.57 o 
 -11   3   1      128.00      255.64    295.15 o 
  -9   3   1     2717.93     2149.43    261.66 o 
  -7   3   1     2087.90     1956.52    196.21 o 
  -5   3   1     4028.86     3838.42    181.77 o 
  -3   3   1     2049.83     2176.23    190.16 o 
  -1   3   1     6059.31     5812.89    278.95 o 
   1   3   1      316.80      270.34    280.11 o 
   3   3   1    10982.27    10702.03    425.29 o 
   5   3   1     6757.53     6328.59    148.51 o 
   7   3   1     1586.80     1452.73    143.74 o 
   9   3   1     1180.35     1202.42    135.68 o 
 -10   4   1      313.49      289.42    272.23 o 
  -8   4   1     6173.53     4911.40    277.55 o 
  -6   4   1     5494.60     5560.82    191.35 o 
  -4   4   1      173.39      104.99    156.37 o 
  -2   4   1      798.87      709.43    224.44 o 
   0   4   1     5941.20     5962.46    287.66 o 
   2   4   1    43154.03    44597.24    638.30 o 
   4   4   1     1499.92     1305.09    148.95 o 
   6   4   1     1807.52     1546.92    140.95 o 
   8   4   1     1345.32     1427.74    152.49 o 
  10   4   1      110.41      223.91    168.29 o 
  -9   5   1     2812.25     2422.59    361.42 o 
  -7   5   1     1945.70     1790.92    197.44 o 
  -5   5   1     3497.32     3294.81    167.86 o 
  -3   5   1     8530.06     8528.46    188.54 o 
  -1   5   1     6276.92     6280.02    260.96 o 
   1   5   1    32480.12    33152.50    359.89 o 
   3   5   1    19862.75    19417.04    395.29 o 
   5   5   1     1907.56     1842.66    151.39 o 
   7   5   1      215.96      127.16    153.46 o 
   9   5   1     1253.53     1201.88    137.77 o 
 -10   6   1      550.85      539.96    279.47 o 
  -8   6   1      503.14      347.30    181.58 o 
  -6   6   1      859.02     1000.24    199.06 o 
  -4   6   1     5285.91     5296.32    172.31 o 
  -2   6   1    16211.07    16161.15    654.04 o 
   0   6   1      493.76      400.48    220.03 o 
   2   6   1    15250.63    14400.36    978.96 o 
   4   6   1     2351.72     2163.57    157.92 o 
   6   6   1     3476.59     3674.43    175.84 o 
   8   6   1      193.24      280.75    148.17 o 
  10   6   1      284.88      388.57    174.31 o 
  -9   7   1      691.84      731.31    240.54 o 
  -7   7   1      438.61      541.95    185.19 o 
  -5   7   1     2050.33     2251.13    150.62 o 
  -3   7   1    18912.71    18578.50    217.94 o 
  -1   7   1     4163.56     4021.05    184.93 o 
   1   7   1     5157.67     4419.18    346.01 o 
   3   7   1     4063.67     3663.79    178.38 o 
   5   7   1     4559.91     4471.97    179.04 o 
   7   7   1      530.06      529.42    163.19 o 
   9   7   1     3462.69     3616.31    172.21 o 
 -10   8   1      287.07      169.00    229.87 o 
  -8   8   1      446.31      356.00    209.12 o 
  -6   8   1     7500.93     7473.40    195.41 o 
  -4   8   1     7049.81     6711.79    274.04 o 
  -2   8   1     1421.64     1232.43    178.55 o 
   0   8   1     1902.32     1832.76    194.21 o 
   2   8   1     1188.22     1085.12    206.27 o 
   4   8   1     7330.96     6519.29    321.88 o 
   6   8   1     6209.84     6337.46    175.21 o 
   8   8   1     1461.69     1557.06    188.55 o 
  10   8   1       73.08      115.06    179.00 o 
  -9   9   1      532.38      451.53    224.61 o 
  -7   9   1     1260.86     1173.79    168.37 o 
  -5   9   1     2224.43     2062.97    155.15 o 
  -3   9   1     6718.84     6749.89    420.69 o 
  -1   9   1     3457.53     3573.11    169.33 o 
   1   9   1      371.73      269.71    195.66 o 
   3   9   1     3944.98     4160.67    199.82 o 
   5   9   1     6467.11     6035.22    180.53 o 
   7   9   1      732.41      575.27    176.43 o 
   9   9   1      172.41      161.53    160.17 o 
 -10  10   1      940.69      858.45    245.75 o 
  -8  10   1      359.22      263.01    199.34 o 
  -6  10   1      944.65      943.93    166.20 o 
  -4  10   1     4388.54     4112.24    168.92 o 
  -2  10   1     9881.53     9325.42    408.76 o 
   0  10   1     1060.35      689.94    180.26 o 
   2  10   1     3599.71     3302.47    207.54 o 
   4  10   1     1910.49     1772.60    170.93 o 
   6  10   1     1067.66     1093.26    172.74 o 
   8  10   1     1196.30     1115.65    187.44 o 
  10  10   1      402.57      461.82    187.81 o 
  -9  11   1      136.59       39.70    217.25 o 
  -7  11   1     7282.30     6895.63    376.76 o 
  -5  11   1     1357.78     1407.47    166.18 o 
  -3  11   1     4051.84     3879.10    188.02 o 
  -1  11   1    12180.32    11492.65    270.63 o 
   1  11   1     5332.94     5169.05    215.07 o 
   3  11   1     2971.35     3212.34    194.39 o 
   5  11   1     4046.80     3932.49    170.56 o 
   7  11   1      746.82      931.65    183.42 o 
   9  11   1     1083.96     1334.66    171.42 o 
  -8  12   1      404.16      392.83    179.71 o 
  -6  12   1     1038.13     1105.08    180.54 o 
  -4  12   1     1241.44     1148.75    178.57 o 
  -2  12   1     3122.11     3146.93    168.07 o 
   0  12   1     1162.68     1030.97    174.67 o 
   2  12   1     3078.32     2713.59    183.00 o 
   4  12   1     3693.80     3763.65    186.19 o 
   6  12   1     1611.17     1459.54    158.14 o 
   8  12   1      356.79      442.98    182.58 o 
  -9  13   1       18.32      182.17    244.23 o 
  -7  13   1     2099.39     1992.76    188.15 o 
  -5  13   1      928.47      951.55    170.42 o 
  -3  13   1     1034.34     1146.02    149.61 o 
  -1  13   1     4749.40     4597.96    167.57 o 
   1  13   1     3183.50     3125.34    204.09 o 
   3  13   1     2738.80     2773.81    202.96 o 
   5  13   1      769.20      921.03    199.31 o 
   7  13   1     1496.43     1539.82    195.47 o 
   9  13   1       60.63       45.97    230.61 o 
  -8  14   1      473.16      379.56    178.45 o 
  -6  14   1     1326.92     1385.85    184.22 o 
  -4  14   1      120.50      263.36    158.40 o 
  -2  14   1     2210.85     2106.68    170.97 o 
   0  14   1     6325.90     6211.63    242.97 o 
   2  14   1     1467.80     1292.28    177.97 o 
   4  14   1     1375.16     1387.62    203.19 o 
   6  14   1      135.38      159.55    172.18 o 
   8  14   1     1135.55     1236.98    251.90 o 
  -9  15   1       94.49      199.26    239.18 o 
  -7  15   1     1448.61     1556.46    205.49 o 
  -5  15   1      933.35      881.80    186.42 o 
  -3  15   1     6600.88     6309.77    236.14 o 
  -1  15   1      217.75      309.79    163.39 o 
   1  15   1        7.05       10.18    186.67 o 
   3  15   1     1782.86     1979.16    240.48 o 
   5  15   1      475.90      488.91    201.72 o 
   7  15   1     1935.53     1769.31    250.85 o 
  -8  16   1      623.96      795.62    200.25 o 
  -6  16   1     2508.27     2503.03    210.82 o 
  -4  16   1     1838.75     2161.84    167.25 o 
  -2  16   1      196.08      278.28    156.23 o 
   0  16   1      987.53     1004.80    163.11 o 
   2  16   1     2191.06     2110.72    195.89 o 
   4  16   1      348.40      384.42    190.58 o 
   6  16   1      698.18      769.86    194.52 o 
   8  16   1      869.40      882.87    213.15 o 
  -7  17   1      220.17      204.28    208.51 o 
  -5  17   1     2331.64     2465.28    186.31 o 
  -3  17   1    10636.65    10744.70    289.77 o 
  -1  17   1      942.87     1124.71    172.00 o 
   1  17   1     2768.96     2582.64    221.14 o 
   3  17   1     7428.30     7417.63    208.74 o 
   5  17   1     2041.12     2064.85    197.13 o 
   7  17   1     1539.58     1776.60    226.52 o 
  -6  18   1      960.11      993.13    188.04 o 
  -4  18   1      488.91      510.41    179.82 o 
  -2  18   1     1085.77     1143.63    168.46 o 
   0  18   1      126.37      283.62    161.40 o 
   2  18   1     3697.68     3923.07    225.54 o 
   4  18   1      576.89      665.81    208.85 o 
   6  18   1       74.53      135.47    205.87 o 
  -7  19   1       65.13       51.71    215.60 o 
  -5  19   1      381.26      302.47    183.53 o 
  -3  19   1     1908.95     1828.02    189.71 o 
  -1  19   1      349.41      278.09    163.42 o 
   1  19   1     1140.59      984.29    218.87 o 
   3  19   1      669.17      816.68    211.25 o 
   5  19   1       95.21       53.55    219.15 o 
   7  19   1      268.59       71.73    205.52 o 
  -6  20   1     2010.89     1950.99    216.70 o 
  -4  20   1     1075.48     1141.50    213.22 o 
  -2  20   1       20.58      103.42    174.67 o 
   0  20   1      481.23      616.30    179.49 o 
   2  20   1     1633.00     1745.18    334.25 o 
   4  20   1     1145.27     1192.04    243.46 o 
   6  20   1       30.72      173.97    233.04 o 
  -5  21   1      416.51      557.97    226.90 o 
  -3  21   1      670.28      763.36    190.70 o 
  -1  21   1     1406.93     1522.06    178.73 o 
   1  21   1       20.10      -80.63    177.59 o 
   3  21   1      273.02      316.57    205.76 o 
   5  21   1      229.55      232.72    217.13 o 
  -4  22   1      952.39      912.43    204.00 o 
  -2  22   1     1316.16     1124.52    194.66 o 
   0  22   1      647.15      811.37    201.24 o 
   2  22   1      792.02      765.12    223.97 o 
   4  22   1      166.60      318.24    215.97 o 
  -3  23   1      954.54      958.34    204.66 o 
  -1  23   1     1835.25     1935.93    209.81 o 
   1  23   1     1619.32     1805.82    203.41 o 
   3  23   1      540.50      588.98    234.02 o 
  -2  24   1      129.52      146.65    184.65 o 
   0  24   1     1280.85     1537.01    214.72 o 
   2  24   1      198.53      182.25    227.72 o 
  -1  25   1      371.46      336.33    215.11 o 
   1  25   1      302.83      531.87    221.76 o 
 -10   0   2      565.19      538.90    383.62 o 
  -8   0   2     2628.94     2616.91    354.06 o 
  -6   0   2     5283.48     5337.30    346.55 o 
  -4   0   2     1209.34     1022.31    239.27 o 
  -2   0   2     8864.39     8508.67    896.67 o 
   0   0   2    81218.16    93165.70   4032.76 o 
   2   0   2    18408.99    19649.50    710.65 o 
   4   0   2    10037.09     9301.55    542.70 o 
   6   0   2     7338.73     7279.06    249.95 o 
   8   0   2     1456.30     1506.38    196.18 o 
  10   0   2     3230.60     3641.50    495.20 o 
 -11   1   2      248.12      199.71    293.41 o 
  -9   1   2     2088.99     1501.14    254.61 o 
  -7   1   2     1252.67     1177.13    240.36 o 
  -5   1   2     1871.03     1783.74    190.82 o 
  -3   1   2      254.24      168.27    203.99 o 
  -1   1   2    10235.75    11014.54    353.02 o 
   1   1   2     2749.92     3101.98    250.85 o 
   3   1   2     8227.60     8042.08    199.61 o 
   5   1   2     1008.23      881.02    115.51 o 
   7   1   2     3319.93     3175.57    128.59 o 
   9   1   2     1526.60     1539.89    149.96 o 
 -10   2   2      674.76      770.77    270.06 o 
  -8   2   2     3441.94     3473.85    252.94 o 
  -6   2   2     1648.92     1655.39    189.98 o 
  -4   2   2      806.61      830.61    200.40 o 
  -2   2   2     3764.70     4049.04    280.27 o 
   0   2   2     4004.97     4381.79    314.69 o 
   2   2   2     8666.63     8997.49    238.61 o 
   4   2   2     8955.53     8405.20    354.89 o 
   6   2   2     1364.63     1321.87    127.25 o 
   8   2   2     1790.71     1815.21    134.03 o 
  10   2   2     1450.31     1505.48    162.39 o 
 -11   3   2      248.95      373.84    317.29 o 
  -9   3   2     1129.58      957.27    272.49 o 
  -7   3   2      868.12      658.62    182.95 o 
  -5   3   2     3053.02     2937.10    191.85 o 
  -3   3   2     6594.93     6544.61    191.81 o 
  -1   3   2    37729.73    37652.38    755.93 o 
   1   3   2    53906.10    57464.24   1689.66 o 
   3   3   2     8889.15     8541.09    315.74 o 
   5   3   2     1002.32     1057.37    144.85 o 
   7   3   2     3041.92     3132.68    136.33 o 
   9   3   2       51.88       77.82    138.71 o 
 -10   4   2     1453.11     1382.93    275.49 o 
  -8   4   2     1076.69     1098.50    183.35 o 
  -6   4   2     1317.89     1274.87    179.96 o 
  -4   4   2    12637.85    13255.01    233.87 o 
  -2   4   2      881.12      924.87    210.87 o 
   0   4   2    18800.18    20270.64    291.73 o 
   2   4   2    16483.87    16097.72    734.86 o 
   4   4   2     2821.07     2822.93    160.03 o 
   6   4   2      912.83      933.97    136.40 o 
   8   4   2     2767.79     3091.03    139.89 o 
  10   4   2      386.34      362.21    143.33 o 
  -9   5   2     1129.11      934.36    258.59 o 
  -7   5   2     2687.09     2662.54    184.29 o 
  -5   5   2     6757.44     6793.08    204.46 o 
  -3   5   2     2207.26     2129.54    170.84 o 
  -1   5   2    13791.47    13399.79    774.14 o 
   1   5   2    11723.88    11896.59    287.78 o 
   3   5   2     3817.58     3489.15    168.14 o 
   5   5   2    17395.06    17603.42    210.79 o 
   7   5   2      607.43      479.97    153.80 o 
   9   5   2      217.36      166.64    136.70 o 
 -10   6   2      862.14      762.94    298.85 o 
  -8   6   2      409.04      373.35    189.64 o 
  -6   6   2     3144.47     3138.33    189.69 o 
  -4   6   2    16528.23    16201.13    316.37 o 
  -2   6   2     1344.40     1455.38    189.91 o 
   0   6   2     4403.51     4637.19    206.92 o 
   2   6   2    49498.95    49217.00   1035.29 o 
   4   6   2     7003.71     6574.31    188.11 o 
   6   6   2      365.50      476.56    169.15 o 
   8   6   2     1221.00     1350.01    157.35 o 
  10   6   2      848.05      793.45    148.70 o 
  -9   7   2      683.75      654.02    201.96 o 
  -7   7   2     5026.81     5165.25    267.05 o 
  -5   7   2     2062.45     1999.09    156.38 o 
  -3   7   2    11289.55    10587.25    264.04 o 
  -1   7   2       61.46       -8.01    190.09 o 
   1   7   2    17324.02    16460.54    469.90 o 
   3   7   2     4017.79     3690.10    243.52 o 
   5   7   2     2253.17     2168.19    175.57 o 
   7   7   2      217.60      380.98    165.36 o 
   9   7   2      242.42      243.53    161.87 o 
 -10   8   2      778.70     1016.80    241.50 o 
  -8   8   2       94.58       18.53    209.06 o 
  -6   8   2      607.61      541.61    160.60 o 
  -4   8   2    10825.73    11009.80    203.70 o 
  -2   8   2     2144.44     2085.95    179.07 o 
   0   8   2     2286.05     2204.01    165.96 o 
   2   8   2     2073.26     2017.74    189.99 o 
   4   8   2     1298.55     1610.92    168.40 o 
   6   8   2      172.31      167.69    165.97 o 
   8   8   2     3060.84     3158.62    150.64 o 
  10   8   2      472.64      430.03    157.91 o 
  -9   9   2      817.79      481.20    225.88 o 
  -7   9   2     4176.78     4430.07    200.18 o 
  -5   9   2     5150.54     5319.37    182.05 o 
  -3   9   2     8287.27     7731.76    259.46 o 
  -1   9   2     3414.15     3173.23    162.68 o 
   1   9   2    13404.98    12384.75    651.90 o 
   3   9   2     9462.70     8593.04    700.91 o 
   5   9   2     1171.64     1250.25    158.99 o 
   7   9   2     1263.97     1258.30    160.33 o 
   9   9   2     1848.40     2046.54    173.46 o 
 -10  10   2      370.70      413.12    246.07 o 
  -8  10   2     2520.51     2621.43    210.15 o 
  -6  10   2     3722.93     3976.08    183.88 o 
  -4  10   2      790.06      917.48    174.36 o 
  -2  10   2     3813.52     3615.99    185.79 o 
   0  10   2     1187.04     1005.49    157.93 o 
   2  10   2     3735.83     3589.02    287.31 o 
   4  10   2     4735.52     4591.58    294.82 o 
   6  10   2     1133.66     1348.78    185.99 o 
   8  10   2      206.23      198.88    189.70 o 
  10  10   2       97.36      224.73    171.75 o 
  -9  11   2     1591.51     1579.24    218.92 o 
  -7  11   2       27.46       63.05    167.74 o 
  -5  11   2     7351.31     7172.26    189.86 o 
  -3  11   2     3246.70     3271.93    177.33 o 
  -1  11   2     3825.48     3840.11    163.96 o 
   1  11   2      723.18      858.57    201.10 o 
   3  11   2      402.57      278.11    191.84 o 
   5  11   2     2342.62     2394.81    178.69 o 
   7  11   2      116.17       60.84    174.01 o 
   9  11   2      159.80      215.83    170.09 o 
  -8  12   2      614.51      492.48    203.89 o 
  -6  12   2     2779.49     2934.47    171.89 o 
  -4  12   2      407.30      399.92    164.85 o 
  -2  12   2    12230.03    11408.67    361.29 o 
   0  12   2    10312.32     9658.03    259.33 o 
   2  12   2     1928.76     1893.41    195.87 o 
   4  12   2     4615.79     4684.93    202.40 o 
   6  12   2     1377.27     1467.37    182.25 o 
   8  12   2     1289.11     1470.45    200.40 o 
  -9  13   2       53.36      113.92    225.02 o 
  -7  13   2      492.55      373.03    185.35 o 
  -5  13   2      829.31      731.66    179.70 o 
  -3  13   2     4788.86     4870.87    162.93 o 
  -1  13   2     8298.28     8212.40    171.16 o 
   1  13   2      703.79      615.00    184.92 o 
   3  13   2      455.62      545.24    197.69 o 
   5  13   2     3000.71     2721.90    235.86 o 
   7  13   2      681.17      568.94    198.98 o 
   9  13   2      994.33     1195.50    236.50 o 
  -8  14   2      370.70      425.20    186.80 o 
  -6  14   2     1978.99     2005.42    183.17 o 
  -4  14   2     6339.83     6066.73    193.67 o 
  -2  14   2     3133.96     3052.31    160.55 o 
   0  14   2        8.66       52.14    160.39 o 
   2  14   2      612.62      683.77    200.49 o 
   4  14   2       98.60      256.10    200.34 o 
   6  14   2     6510.14     6513.13    212.29 o 
   8  14   2      446.05      520.62    271.15 o 
  -9  15   2      889.62     1014.13    291.09 o 
  -7  15   2      351.78      349.56    171.01 o 
  -5  15   2     2520.14     2636.08    186.27 o 
  -3  15   2      128.72      183.02    168.52 o 
  -1  15   2     7515.63     7510.02    310.15 o 
   1  15   2      115.63      266.80    201.57 o 
   3  15   2      938.00     1333.33    203.99 o 
   5  15   2     1115.25     1132.70    189.44 o 
   7  15   2     1967.09     1913.39    203.69 o 
  -8  16   2      217.11      275.28    209.87 o 
  -6  16   2      278.26      182.33    190.99 o 
  -4  16   2     1865.55     2022.72    173.80 o 
  -2  16   2     1642.03     1665.41    165.23 o 
   0  16   2      750.71      785.14    161.52 o 
   2  16   2     4533.14     4451.63    225.77 o 
   4  16   2      275.33      406.10    202.29 o 
   6  16   2       55.38      132.55    209.04 o 
   8  16   2      571.93      577.44    232.68 o 
  -7  17   2      564.43      440.17    204.76 o 
  -5  17   2     1179.25     1094.92    158.00 o 
  -3  17   2      170.33      275.83    161.08 o 
  -1  17   2      225.74      316.86    168.08 o 
   1  17   2      157.07      227.46    218.99 o 
   3  17   2       23.39      140.61    206.49 o 
   5  17   2      150.56      106.85    210.09 o 
   7  17   2      306.90      278.50    225.29 o 
  -6  18   2     1564.73     1766.90    193.40 o 
  -4  18   2      266.64      378.02    167.43 o 
  -2  18   2     2165.16     2353.56    172.05 o 
   0  18   2      577.01      571.66    155.77 o 
   2  18   2    11032.42    11098.07    231.13 o 
   4  18   2      522.44      578.75    210.72 o 
   6  18   2       91.13      232.30    220.36 o 
  -7  19   2      888.59      938.47    232.22 o 
  -5  19   2      947.92     1000.77    178.88 o 
  -3  19   2      315.54      289.40    165.29 o 
  -1  19   2     1082.00     1164.90    162.76 o 
   1  19   2     2838.48     2887.94    182.11 o 
   3  19   2     1883.15     1912.98    214.86 o 
   5  19   2     1553.85     1473.25    267.51 o 
   7  19   2      587.18      603.33    207.37 o 
  -6  20   2      695.13      773.96    195.83 o 
  -4  20   2      522.63      530.90    187.24 o 
  -2  20   2     2848.71     2835.39    178.10 o 
   0  20   2      596.48      635.35    179.64 o 
   2  20   2       84.85      232.15    212.23 o 
   4  20   2       40.20        1.29    221.31 o 
   6  20   2      729.48      829.59    240.23 o 
  -5  21   2      402.14      475.28    205.52 o 
  -3  21   2     1057.54     1054.18    190.22 o 
  -1  21   2     1999.43     2271.82    183.00 o 
   1  21   2        1.81       -0.73    190.03 o 
   3  21   2      450.85      620.49    224.64 o 
   5  21   2      512.05      643.47    232.15 o 
  -4  22   2      173.49      260.78    202.15 o 
  -2  22   2     2095.54     1931.08    179.43 o 
   0  22   2     1143.16     1402.96    201.82 o 
   2  22   2      126.90      242.74    220.82 o 
   4  22   2       81.42     -133.04    233.48 o 
  -3  23   2      758.22      769.64    199.29 o 
  -1  23   2      406.13      563.36    207.57 o 
   1  23   2       98.63      105.12    188.56 o 
   3  23   2      331.40      383.95    234.67 o 
  -2  24   2      752.10      676.36    192.74 o 
   0  24   2     1485.51     1504.74    215.95 o 
   2  24   2      657.99      828.47    204.12 o 
  -1  25   2      361.67      519.89    207.95 o 
   1  25   2     1198.75     1420.94    222.80 o 
 -11   1   3       55.34      217.85    293.49 o 
  -9   1   3      742.33      497.28    251.37 o 
  -7   1   3     3073.49     3076.15    223.39 o 
  -5   1   3     2017.23     2004.02    191.23 o 
  -3   1   3    13674.77    13293.90    238.90 o 
  -1   1   3     7668.72     8107.78    321.52 o 
   1   1   3    12758.98    14098.72    230.76 o 
   3   1   3     1241.15     1331.94    152.38 o 
   5   1   3     5488.61     5472.90    126.79 o 
   7   1   3     4772.86     5034.21    143.55 o 
   9   1   3     1727.97     1843.89    152.81 o 
 -10   2   3     1154.48      989.64    293.21 o 
  -8   2   3      101.24       21.00    242.39 o 
  -6   2   3     3178.91     2920.42    179.86 o 
  -4   2   3     3680.70     3353.10    204.59 o 
  -2   2   3    17113.43    16851.46    314.31 o 
   0   2   3     7568.57     8212.69    306.58 o 
   2   2   3    35005.48    36902.29    305.73 o 
   4   2   3     1535.98     1349.48    168.46 o 
   6   2   3     2993.53     3082.82    126.91 o 
   8   2   3     1277.43     1255.78    134.94 o 
  10   2   3     1207.78     1290.14    156.39 o 
 -11   3   3       52.04       57.15    296.07 o 
  -9   3   3     3445.27     3033.41    237.61 o 
  -7   3   3     1073.47     1109.94    201.46 o 
  -5   3   3     2463.52     2272.31    193.05 o 
  -3   3   3     3040.02     3296.49    217.59 o 
  -1   3   3    29211.48    29942.49    346.40 o 
   1   3   3     2900.68     3319.32    259.15 o 
   3   3   3     2473.60     2494.54    168.42 o 
   5   3   3     1486.39     1484.36    146.44 o 
   7   3   3      969.96     1074.47    125.62 o 
   9   3   3     1789.37     1836.66    141.78 o 
 -10   4   3       26.60       -3.08    272.84 o 
  -8   4   3     5593.34     5419.11    296.31 o 
  -6   4   3     7416.40     7371.11    205.05 o 
  -4   4   3     5765.89     5635.06    207.45 o 
  -2   4   3     9236.57     9576.50    226.24 o 
   0   4   3    16466.40    17337.36    319.69 o 
   2   4   3    19850.46    20542.81    366.08 o 
   4   4   3     8487.03     8354.34    185.67 o 
   6   4   3      433.88      522.51    148.30 o 
   8   4   3      103.15      115.71    133.37 o 
  10   4   3      837.17     1004.12    153.70 o 
  -9   5   3     1133.04     1000.35    210.67 o 
  -7   5   3     3958.12     4218.96    203.04 o 
  -5   5   3     8710.32     8234.90    192.31 o 
  -3   5   3       78.47      121.13    169.78 o 
  -1   5   3     3631.03     4036.07    228.96 o 
   1   5   3    33639.90    35114.32    333.05 o 
   3   5   3    10230.00    10135.20    190.95 o 
   5   5   3      697.67      614.73    149.57 o 
   7   5   3     1306.26     1390.02    140.71 o 
   9   5   3      621.70      661.05    153.33 o 
 -10   6   3      374.00      392.60    278.74 o 
  -8   6   3      870.90      871.17    171.55 o 
  -6   6   3       45.49       80.84    198.03 o 
  -4   6   3     2238.54     2130.59    167.85 o 
  -2   6   3    10200.83    10634.56    216.09 o 
   0   6   3    33921.79    32946.50    634.55 o 
   2   6   3      855.11      971.19    184.90 o 
   4   6   3     4700.21     4583.21    180.63 o 
   6   6   3      646.67      804.65    171.00 o 
   8   6   3       86.06        3.15    149.51 o 
  10   6   3      107.66       88.03    162.82 o 
  -9   7   3      665.08      827.61    204.00 o 
  -7   7   3       55.70      272.32    187.10 o 
  -5   7   3     5307.29     5179.87    222.59 o 
  -3   7   3     1087.75     1075.59    160.73 o 
  -1   7   3     3258.56     3308.10    188.83 o 
   1   7   3    18248.45    16958.93    801.30 o 
   3   7   3    19446.64    19548.28    232.79 o 
   5   7   3     1487.94     1454.75    176.24 o 
   7   7   3      662.04      857.56    179.77 o 
   9   7   3      646.19      568.44    161.45 o 
 -10   8   3      889.05      756.37    239.39 o 
  -8   8   3     2000.67     1940.52    261.64 o 
  -6   8   3      234.95      216.69    160.78 o 
  -4   8   3    13134.90    13159.77    192.21 o 
  -2   8   3     1052.11     1403.45    172.86 o 
   0   8   3     5311.36     4823.54    168.38 o 
   2   8   3      951.91      923.49    257.32 o 
   4   8   3     9351.00     9024.66    295.15 o 
   6   8   3      282.27      347.76    179.76 o 
   8   8   3      755.79      757.03    155.01 o 
  10   8   3      397.47      217.53    152.39 o 
  -9   9   3     1155.52     1077.92    216.83 o 
  -7   9   3     2017.96     2123.73    195.35 o 
  -5   9   3     2935.43     2920.10    164.40 o 
  -3   9   3      640.88      557.56    169.54 o 
  -1   9   3     5083.98     4637.15    226.85 o 
   1   9   3      873.09      787.22    188.68 o 
   3   9   3     1223.78     1259.08    190.82 o 
   5   9   3     2131.03     2067.16    183.96 o 
   7   9   3     1325.68     1244.71    171.40 o 
   9   9   3      117.78      160.51    196.72 o 
 -10  10   3      216.15       96.30    226.41 o 
  -8  10   3        7.79      -93.52    196.75 o 
  -6  10   3       91.13      274.38    174.74 o 
  -4  10   3     6765.83     6715.18    182.32 o 
  -2  10   3     8342.79     8123.50    209.55 o 
   0  10   3      767.64      645.73    157.79 o 
   2  10   3      722.95      586.14    182.28 o 
   4  10   3     3040.49     3146.46    182.41 o 
   6  10   3     1808.12     1862.10    165.64 o 
   8  10   3     1730.49     1804.74    210.58 o 
  -9  11   3       11.29      126.18    231.63 o 
  -7  11   3     4900.97     4942.21    196.34 o 
  -5  11   3      919.76      953.32    164.28 o 
  -3  11   3      696.75      704.02    171.51 o 
  -1  11   3    21558.27    20491.87    650.52 o 
   1  11   3     2623.56     2321.96    189.26 o 
   3  11   3     2353.40     2076.52    192.37 o 
   5  11   3     3852.82     4080.78    203.48 o 
   7  11   3     2643.87     2777.28    199.89 o 
   9  11   3       71.54      100.09    207.57 o 
  -8  12   3        2.51       70.10    202.70 o 
  -6  12   3      141.54      337.56    176.92 o 
  -4  12   3      433.43      636.56    181.23 o 
  -2  12   3     1047.70     1013.31    146.41 o 
   0  12   3     2652.43     2365.91    160.61 o 
   2  12   3      340.73      386.06    194.63 o 
   4  12   3     1842.60     1782.40    171.93 o 
   6  12   3     1370.47     1313.91    174.78 o 
   8  12   3      563.55      664.54    201.74 o 
  -9  13   3      407.30      236.80    248.05 o 
  -7  13   3     1632.76     1725.86    188.23 o 
  -5  13   3      830.36      993.36    167.72 o 
  -3  13   3     5553.41     5386.75    174.81 o 
  -1  13   3     6368.81     6173.84    169.89 o 
   1  13   3     3826.77     3729.13    180.22 o 
   3  13   3      437.36      668.80    195.49 o 
   5  13   3     4761.86     4717.71    193.63 o 
   7  13   3     1928.10     1879.05    292.66 o 
   9  13   3       61.09       -7.21    267.25 o 
  -8  14   3      213.68      319.89    196.22 o 
  -6  14   3     2143.81     2170.38    180.78 o 
  -4  14   3     3940.82     4057.89    188.87 o 
  -2  14   3     2441.48     2425.87    166.86 o 
   0  14   3     4530.14     4632.52    172.63 o 
   2  14   3      515.71      676.70    187.97 o 
   4  14   3     3119.87     2874.58    206.27 o 
   6  14   3     1169.55     1133.95    191.12 o 
   8  14   3      444.17      674.52    244.38 o 
  -7  15   3      393.32      438.05    163.52 o 
  -5  15   3     1554.62     1420.64    184.03 o 
  -3  15   3     6775.96     6957.49    173.80 o 
  -1  15   3     3909.75     3921.28    171.20 o 
   1  15   3     1264.77     1424.61    203.79 o 
   3  15   3      160.24      213.01    203.42 o 
   5  15   3      981.01      949.07    202.35 o 
   7  15   3     2979.16     3227.98    313.58 o 
  -8  16   3      553.44      475.24    212.52 o 
  -6  16   3      754.07      867.13    179.81 o 
  -4  16   3      680.63      660.14    164.64 o 
  -2  16   3      146.57      127.76    158.71 o 
   0  16   3     1031.63     1051.69    150.62 o 
   2  16   3     1190.32     1092.57    195.13 o 
   4  16   3      175.92      175.52    202.39 o 
   6  16   3      709.04      780.99    212.53 o 
   8  16   3      428.43      311.06    201.45 o 
  -7  17   3      570.55      607.64    203.65 o 
  -5  17   3     1146.34     1104.34    165.95 o 
  -3  17   3     3045.61     2837.20    170.41 o 
  -1  17   3     1386.73     1547.67    160.00 o 
   1  17   3    13784.60    12829.89    388.50 o 
   3  17   3     1471.32     1401.38    193.00 o 
   5  17   3     1394.42     1370.05    212.16 o 
   7  17   3      671.93      652.95    278.54 o 
  -6  18   3      126.37      194.52    188.31 o 
  -4  18   3      327.57      363.26    159.55 o 
  -2  18   3      293.32      480.31    163.96 o 
   0  18   3      516.07      458.61    160.58 o 
   2  18   3      784.18      884.38    210.21 o 
   4  18   3      811.01      543.72    210.59 o 
   6  18   3      160.82      163.86    275.22 o 
  -7  19   3      125.15      279.67    219.35 o 
  -5  19   3      119.35      134.05    168.28 o 
  -3  19   3     1592.33     1719.57    173.15 o 
  -1  19   3     3175.84     3334.20    175.02 o 
   1  19   3     2708.12     2902.25    181.84 o 
   3  19   3      675.76      641.31    198.28 o 
   5  19   3      633.11      485.40    204.87 o 
   7  19   3      974.74      998.09    223.23 o 
  -6  20   3     1340.76     1581.69    204.81 o 
  -4  20   3      831.00      858.87    185.05 o 
  -2  20   3     1128.00     1171.39    182.28 o 
   0  20   3     1424.75     1438.33    187.30 o 
   2  20   3     1453.11     1790.79    216.18 o 
   4  20   3     2182.38     2240.38    226.06 o 
   6  20   3      224.63      196.55    261.76 o 
  -5  21   3      475.76      514.94    199.54 o 
  -3  21   3      173.25      125.58    183.19 o 
  -1  21   3      973.58      951.27    177.94 o 
   1  21   3      883.38     1074.81    191.47 o 
   3  21   3      153.08      191.50    222.70 o 
   5  21   3     1253.86     1546.12    292.33 o 
  -4  22   3     1549.87     1420.99    190.06 o 
  -2  22   3      245.66      407.45    187.35 o 
   0  22   3      217.95      310.00    194.83 o 
   2  22   3       48.57      -18.16    190.62 o 
   4  22   3      136.54      283.08    234.35 o 
  -3  23   3      807.21      867.23    202.24 o 
  -1  23   3     1610.66     1699.08    193.88 o 
   1  23   3      769.81      757.02    203.86 o 
   3  23   3      154.07      390.39    292.11 o 
  -2  24   3     1023.75     1041.64    205.94 o 
   0  24   3       18.70      143.74    199.10 o 
   2  24   3      182.35      137.79    204.23 o 
  -1  25   3      238.76      186.55    221.75 o 
   1  25   3      318.91      578.62    209.68 o 
 -10   0   4      466.83      305.63    383.91 o 
  -8   0   4     1510.02     1511.53    349.02 o 
  -6   0   4     3332.07     3256.63    345.66 o 
  -4   0   4     3374.04     3127.43    263.08 o 
  -2   0   4    54290.04    55154.72   1118.08 o 
   0   0   4    22335.13    25113.88    502.52 o 
   2   0   4    14267.74    14946.44    637.60 o 
   4   0   4    28700.37    28530.01    247.71 o 
   6   0   4     3514.64     3756.85    192.27 o 
   8   0   4      908.54     1066.17    187.38 o 
  10   0   4      836.43      830.16    231.44 o 
 -11   1   4      270.91      398.44    418.11 o 
  -9   1   4       10.28       33.32    252.58 o 
  -7   1   4     1292.77     1367.17    245.85 o 
  -5   1   4     1516.88     1412.73    191.04 o 
  -3   1   4     2774.87     2443.05    213.97 o 
  -1   1   4     3083.73     3386.80    297.97 o 
   1   1   4     8629.13     9591.85    229.70 o 
   3   1   4     5231.75     5355.77    158.82 o 
   5   1   4     1962.66     1993.93    124.67 o 
   7   1   4      627.38      649.34    131.89 o 
   9   1   4     1334.79     1340.69    147.36 o 
 -10   2   4     1024.77      820.39    273.07 o 
  -8   2   4     2582.62     2509.33    250.83 o 
  -6   2   4     3075.59     2960.90    179.64 o 
  -4   2   4     3195.53     3513.44    191.41 o 
  -2   2   4    20105.80    20553.19    486.06 o 
   0   2   4    14620.74    15550.56    323.22 o 
   2   2   4    11607.17    12286.26    194.65 o 
   4   2   4    11511.16    12428.02    280.78 o 
   6   2   4     1629.29     1592.93    120.09 o 
   8   2   4     1446.70     1389.16    133.77 o 
  10   2   4      638.20      783.01    151.43 o 
  -9   3   4      356.04      371.38    256.47 o 
  -7   3   4     7655.47     7549.88    208.64 o 
  -5   3   4      365.55      338.43    174.31 o 
  -3   3   4     9631.08     9160.74    216.08 o 
  -1   3   4     5742.42     6058.31    254.08 o 
   1   3   4    29195.19    29752.83    349.66 o 
   3   3   4     2769.12     2913.12    174.16 o 
   5   3   4     1387.20     1494.76    153.92 o 
   7   3   4     1539.89     1614.24    138.89 o 
   9   3   4      958.44     1077.17    142.28 o 
 -10   4   4     1685.97     1181.42    297.91 o 
  -8   4   4       32.03      -40.82    198.84 o 
  -6   4   4      360.31      309.34    192.12 o 
  -4   4   4     3838.47     4072.45    191.96 o 
  -2   4   4    19131.27    19261.22    287.09 o 
   0   4   4     3383.22     3203.66    246.51 o 
   2   4   4     3529.38     3519.34    178.23 o 
   4   4   4     2382.06     2406.68    172.31 o 
   6   4   4      338.63      410.83    148.78 o 
   8   4   4     3618.40     3698.82    140.49 o 
  10   4   4      635.08      787.90    150.94 o 
  -9   5   4     1480.19     1450.97    194.72 o 
  -7   5   4      406.58      323.49    197.48 o 
  -5   5   4      928.18     1059.98    177.29 o 
  -3   5   4     7245.51     7849.40    183.72 o 
  -1   5   4    13943.76    14117.08    240.75 o 
   1   5   4      968.56     1145.51    158.80 o 
   3   5   4     3200.81     3153.67    160.75 o 
   5   5   4     1192.37     1136.64    158.52 o 
   7   5   4      247.30      318.98    146.66 o 
   9   5   4      878.93      770.90    140.17 o 
 -10   6   4     1037.00     1192.22    298.29 o 
  -8   6   4      614.22      725.25    199.86 o 
  -6   6   4     1096.40     1478.54    202.05 o 
  -4   6   4     6729.01     6589.97    177.26 o 
  -2   6   4     6453.29     6533.93    186.26 o 
   0   6   4     9363.70     9258.81    230.41 o 
   2   6   4    23858.11    23244.56    232.15 o 
   4   6   4     9394.22     9015.72    179.64 o 
   6   6   4     1044.98      920.95    164.63 o 
   8   6   4      709.05      792.18    178.19 o 
  10   6   4     1423.13     1432.21    149.77 o 
  -9   7   4      884.10      914.50    205.85 o 
  -7   7   4     5879.45     6038.68    286.42 o 
  -5   7   4     2494.22     2535.17    163.62 o 
  -3   7   4     3881.51     3609.77    174.31 o 
  -1   7   4     1528.48     1464.01    182.78 o 
   1   7   4    14464.89    14496.10    235.22 o 
   3   7   4    10529.74    10528.28    326.08 o 
   5   7   4     2443.87     2575.16    178.08 o 
   7   7   4     1333.32     1195.50    168.64 o 
   9   7   4      254.61      280.11    161.16 o 
 -10   8   4      403.36      578.68    206.77 o 
  -8   8   4      777.64      737.59    212.79 o 
  -6   8   4     5915.73     5512.94    314.06 o 
  -4   8   4     3606.81     3533.66    173.14 o 
  -2   8   4     2831.26     2877.22    174.77 o 
   0   8   4      896.99      822.33    165.16 o 
   2   8   4     3163.24     2859.87    187.42 o 
   4   8   4      234.98      333.42    161.06 o 
   6   8   4      964.08      922.11    170.28 o 
   8   8   4     1264.32     1319.42    174.98 o 
  10   8   4       68.37       39.61    163.86 o 
  -9   9   4      118.25       62.47    227.52 o 
  -7   9   4     2929.19     2774.43    183.75 o 
  -5   9   4    14558.95    14379.65    192.36 o 
  -3   9   4     1200.11      972.83    163.61 o 
  -1   9   4      845.85      617.70    185.26 o 
   1   9   4     5709.19     5644.83    203.63 o 
   3   9   4    15249.96    13652.25    494.44 o 
   5   9   4     7152.91     6938.06    290.95 o 
   7   9   4      922.12      992.00    217.55 o 
   9   9   4      430.14      420.87    200.05 o 
 -10  10   4      443.21      610.20    247.03 o 
  -8  10   4     1567.09     1636.33    223.77 o 
  -6  10   4      286.30      396.33    163.75 o 
  -4  10   4     1786.30     1884.15    161.97 o 
  -2  10   4     9228.68     9133.01    420.82 o 
   0  10   4    11300.08    10773.91    219.49 o 
   2  10   4     2311.47     2281.62    184.06 o 
   4  10   4     3048.73     3200.16    198.38 o 
   6  10   4      524.07      692.64    176.96 o 
   8  10   4      199.36      242.46    230.47 o 
  -9  11   4      800.48      761.39    234.98 o 
  -7  11   4      374.37      500.71    167.35 o 
  -5  11   4     2944.11     3059.58    178.22 o 
  -3  11   4     1501.31     1563.46    173.06 o 
  -1  11   4      640.15      665.00    154.48 o 
   1  11   4     3033.61     2989.88    151.14 o 
   3  11   4     2595.42     3032.79    199.21 o 
   5  11   4     2251.24     1973.80    165.61 o 
   7  11   4      924.41      826.05    194.64 o 
   9  11   4      309.14      312.03    186.18 o 
  -8  12   4      258.46      213.44    224.97 o 
  -6  12   4      302.36      502.82    178.15 o 
  -4  12   4     1118.45     1186.18    175.08 o 
  -2  12   4    13036.48    12269.23    473.34 o 
   0  12   4     3191.31     3206.34    159.93 o 
   2  12   4      250.91      296.81    199.71 o 
   4  12   4     4942.86     4723.11    206.85 o 
   6  12   4     4258.08     4489.50    204.17 o 
   8  12   4      161.91      318.75    191.93 o 
  -9  13   4      234.99      283.73    242.92 o 
  -7  13   4       80.17      237.35    183.47 o 
  -5  13   4     7545.92     7163.03    226.54 o 
  -3  13   4      764.58      714.28    166.36 o 
  -1  13   4     9071.25     8970.99    177.32 o 
   1  13   4      676.89      798.04    166.73 o 
   3  13   4     3025.25     2822.63    203.35 o 
   5  13   4      944.77      865.00    187.78 o 
   7  13   4     4094.69     4440.69    225.50 o 
   9  13   4      737.33      891.93    204.83 o 
  -8  14   4     1265.34     1370.24    180.90 o 
  -6  14   4      129.01      185.33    169.79 o 
  -4  14   4     3796.31     3835.85    204.05 o 
  -2  14   4      816.79      787.78    160.80 o 
   0  14   4     2156.84     1859.85    154.25 o 
   2  14   4      667.27      726.85    190.28 o 
   4  14   4       37.65       55.56    199.83 o 
   6  14   4     2990.59     3190.36    225.09 o 
   8  14   4      138.73       32.61    274.94 o 
  -7  15   4     1278.10     1228.84    197.56 o 
  -5  15   4      488.35      554.72    180.14 o 
  -3  15   4     2716.39     2907.74    167.63 o 
  -1  15   4     1818.75     2009.58    162.63 o 
   1  15   4     5112.20     5204.06    174.21 o 
   3  15   4      341.70      519.03    204.77 o 
   5  15   4     2269.17     2040.40    191.43 o 
   7  15   4      155.78      136.58    219.67 o 
  -8  16   4       58.20      115.83    187.06 o 
  -6  16   4     1479.97     1684.12    190.15 o 
  -4  16   4     1341.67     1360.34    164.99 o 
  -2  16   4      315.36      240.73    163.23 o 
   0  16   4      544.04      521.54    162.14 o 
   2  16   4     1475.59     1411.17    196.58 o 
   4  16   4      432.56      445.53    204.57 o 
   6  16   4      710.89      512.35    185.90 o 
   8  16   4      420.93      788.45    235.26 o 
  -7  17   4     1283.86     1184.66    193.58 o 
  -5  17   4      546.11      604.98    175.97 o 
  -3  17   4      189.09      193.92    156.37 o 
  -1  17   4      357.05      397.29    156.71 o 
   1  17   4     1812.71     2147.98    180.15 o 
   3  17   4      149.53       91.26    190.45 o 
   5  17   4      428.09      529.17    211.67 o 
   7  17   4      398.51      533.34    281.46 o 
  -6  18   4      722.42      866.42    199.62 o 
  -4  18   4      791.02      970.11    172.24 o 
  -2  18   4      289.95      261.83    152.07 o 
   0  18   4     1702.98     1698.06    175.54 o 
   2  18   4     3867.78     4025.45    215.12 o 
   4  18   4     1910.47     1970.20    213.22 o 
   6  18   4      458.25      309.30    278.22 o 
  -7  19   4      305.29      304.34    215.90 o 
  -5  19   4       13.71       66.39    183.92 o 
  -3  19   4     1377.74     1368.10    171.34 o 
  -1  19   4     1338.37     1533.08    166.01 o 
   1  19   4     5366.42     5418.26    187.17 o 
   3  19   4        9.49      -49.53    196.83 o 
   5  19   4     1499.50     1586.45    224.02 o 
  -6  20   4     1483.62     1397.03    196.74 o 
  -4  20   4     1394.81     1460.29    197.65 o 
  -2  20   4      871.88      950.45    182.11 o 
   0  20   4      971.73     1032.69    172.99 o 
   2  20   4       97.08       79.56    172.97 o 
   4  20   4      148.35      219.90    222.42 o 
   6  20   4      317.29      251.57    238.43 o 
  -5  21   4      390.81      549.59    185.55 o 
  -3  21   4     2200.68     2391.08    186.98 o 
  -1  21   4      931.39      924.97    177.93 o 
   1  21   4      682.40      728.96    186.37 o 
   3  21   4      326.82      369.39    223.86 o 
   5  21   4      227.31      120.55    295.01 o 
  -4  22   4       22.65       39.54    189.92 o 
  -2  22   4     1230.31     1182.46    178.01 o 
   0  22   4      106.01       75.76    195.51 o 
   2  22   4      126.50      240.01    193.12 o 
   4  22   4      847.23     1083.43    238.87 o 
  -3  23   4      309.05      296.59    198.52 o 
  -1  23   4      459.16      489.69    177.92 o 
   1  23   4      326.64      319.79    192.60 o 
   3  23   4       71.36      294.72    237.05 o 
  -2  24   4      672.34      633.51    202.60 o 
   0  24   4      604.55      674.18    196.18 o 
   2  24   4       44.09       11.79    211.36 o 
  -1  25   4      871.21      858.36    225.86 o 
   1  25   4      596.59      505.19    218.72 o 
  -9   1   5     2098.58     1888.13    233.65 o 
  -7   1   5     3437.41     3256.74    252.29 o 
  -5   1   5      396.45      392.61    190.64 o 
  -3   1   5     6781.12     6403.60    191.99 o 
  -1   1   5     7314.34     6856.37    235.84 o 
   1   1   5    22065.96    24059.54    278.69 o 
   3   1   5    15172.94    14973.18    172.02 o 
   5   1   5     3078.84     3057.85    137.23 o 
   7   1   5     2566.84     2667.77    129.21 o 
   9   1   5      818.28      846.65    138.42 o 
 -10   2   5     1173.54      805.48    276.99 o 
  -8   2   5      348.60      124.48    245.67 o 
  -6   2   5     3524.24     3389.41    186.45 o 
  -4   2   5     8768.51     8144.65    357.19 o 
  -2   2   5    27105.34    27541.65    457.21 o 
   0   2   5      742.02      781.09    222.84 o 
   2   2   5     1605.21     1629.45    145.23 o 
   4   2   5    17343.51    17277.42    370.55 o 
   6   2   5      890.75      840.24    123.86 o 
   8   2   5      895.11     1001.16    136.57 o 
  10   2   5       49.14      121.50    159.40 o 
  -9   3   5     1382.04     1165.54    261.51 o 
  -7   3   5      879.76      774.34    199.71 o 
  -5   3   5     4790.02     4591.34    200.61 o 
  -3   3   5    15669.89    15671.12    251.62 o 
  -1   3   5     5628.78     5829.17    255.29 o 
   1   3   5    12166.86    12740.01    204.08 o 
   3   3   5     2982.47     3015.90    159.31 o 
   5   3   5     1778.21     1827.39    147.02 o 
   7   3   5     4217.02     4450.97    137.84 o 
   9   3   5     1339.10     1601.91    147.28 o 
 -10   4   5      256.78       25.81    277.27 o 
  -8   4   5      851.44      815.66    204.16 o 
  -6   4   5     3478.30     3518.47    202.18 o 
  -4   4   5     2291.84     2086.42    197.92 o 
  -2   4   5    16285.20    16035.45    218.78 o 
   0   4   5    14372.93    14181.47    253.87 o 
   2   4   5    14013.77    14016.88    189.81 o 
   4   4   5    10396.56    10287.60    177.64 o 
   6   4   5     3628.21     3461.41    134.09 o 
   8   4   5     1061.65     1092.45    144.37 o 
  10   4   5      711.57      698.33    161.73 o 
  -9   5   5      179.10      269.15    211.25 o 
  -7   5   5      767.98      872.90    183.43 o 
  -5   5   5     9656.07     9909.20    212.45 o 
  -3   5   5      414.76      618.65    175.37 o 
  -1   5   5     3130.69     3185.59    210.69 o 
   1   5   5    31413.81    31999.88    231.89 o 
   3   5   5     6455.85     6195.61    170.26 o 
   5   5   5      944.92      916.63    170.23 o 
   7   5   5     2143.57     2322.00    143.87 o 
   9   5   5      680.06      676.35    147.83 o 
 -10   6   5      487.58      388.16    405.06 o 
  -8   6   5     4997.67     4906.73    319.51 o 
  -6   6   5     1913.75     1825.52    199.03 o 
  -4   6   5      310.95      184.62    162.80 o 
  -2   6   5     1917.97     1972.10    179.78 o 
   0   6   5     7136.43     7130.50    218.12 o 
   2   6   5     3570.58     4008.07    183.41 o 
   4   6   5      221.54      250.89    147.60 o 
   6   6   5       39.98       87.47    174.69 o 
   8   6   5      216.17      338.06    161.26 o 
  10   6   5       61.84      174.52    167.28 o 
  -9   7   5     1142.57      948.53    187.02 o 
  -7   7   5      740.37      804.82    190.83 o 
  -5   7   5     7753.04     7583.82    238.91 o 
  -3   7   5      638.50      562.03    171.26 o 
  -1   7   5     5025.35     5284.57    198.95 o 
   1   7   5     1271.41     1112.08    169.21 o 
   3   7   5     7503.36     7105.39    205.01 o 
   5   7   5     3008.13     2989.15    168.83 o 
   7   7   5      120.23      147.43    178.76 o 
   9   7   5      665.46      766.11    164.12 o 
 -10   8   5     1868.76     2184.19    237.72 o 
  -8   8   5     2739.89     2672.31    262.28 o 
  -6   8   5     2739.85     2800.80    188.68 o 
  -4   8   5      344.89      274.08    169.39 o 
  -2   8   5     3796.78     3560.98    181.58 o 
   0   8   5     5018.34     4477.43    173.00 o 
   2   8   5    14540.48    13600.69    396.98 o 
   4   8   5      331.90      345.58    174.36 o 
   6   8   5      450.49      583.89    168.26 o 
   8   8   5      163.07      128.74    187.76 o 
  -9   9   5      969.25      740.77    196.54 o 
  -7   9   5      466.28      561.75    208.43 o 
  -5   9   5     2746.82     2912.99    167.11 o 
  -3   9   5     3541.63     3431.71    162.19 o 
  -1   9   5     2239.82     2221.39    186.33 o 
   1   9   5      631.10      849.20    146.81 o 
   3   9   5     1766.42     1938.48    178.86 o 
   5   9   5     1308.46     1309.21    170.66 o 
   7   9   5     1881.89     1849.14    201.12 o 
   9   9   5     1723.59     1992.40    205.87 o 
 -10  10   5      122.24      254.16    214.69 o 
  -8  10   5      304.13      320.77    181.62 o 
  -6  10   5     1541.22     1652.82    177.95 o 
  -4  10   5     1622.40     1753.26    168.20 o 
  -2  10   5     6615.77     6319.04    188.90 o 
   0  10   5     3078.71     3181.39    158.30 o 
   2  10   5     8229.49     7900.20    192.71 o 
   4  10   5     1954.04     1946.62    181.50 o 
   6  10   5     2823.45     2977.39    175.77 o 
   8  10   5     2148.78     2523.34    239.50 o 
  -9  11   5       56.94       48.25    215.36 o 
  -7  11   5      473.06      446.96    211.62 o 
  -5  11   5     5073.10     4935.73    161.09 o 
  -3  11   5     7678.86     7062.89    247.69 o 
  -1  11   5     4978.99     4830.43    164.05 o 
   1  11   5     1677.09     1472.71    137.88 o 
   3  11   5     4720.23     4479.71    189.32 o 
   5  11   5     5322.67     5420.25    193.24 o 
   7  11   5     1874.09     1872.88    171.52 o 
   9  11   5      309.65      403.42    163.42 o 
  -8  12   5      391.44      422.47    217.08 o 
  -6  12   5     1293.28     1478.54    174.57 o 
  -4  12   5     1042.31     1070.67    170.75 o 
  -2  12   5     1346.70     1232.37    175.78 o 
   0  12   5     2591.16     2524.60    159.94 o 
   2  12   5      715.06      907.95    180.26 o 
   4  12   5      222.54      419.87    183.99 o 
   6  12   5     3313.21     3110.82    190.55 o 
   8  12   5      321.82      579.47    218.10 o 
  -9  13   5       76.05       99.81    225.80 o 
  -7  13   5      908.22     1105.68    187.94 o 
  -5  13   5     1597.49     1583.11    169.12 o 
  -3  13   5     3194.05     3241.47    179.84 o 
  -1  13   5      396.68      391.85    157.05 o 
   1  13   5     3792.29     3936.67    171.67 o 
   3  13   5     2202.35     1869.15    201.80 o 
   5  13   5     1471.87     1744.80    204.23 o 
   7  13   5      552.96      561.67    236.35 o 
  -8  14   5      282.28      145.25    215.33 o 
  -6  14   5      398.65      553.80    181.44 o 
  -4  14   5     2951.54     3159.40    178.90 o 
  -2  14   5      741.92      675.90    157.39 o 
   0  14   5     1570.35     1659.96    161.43 o 
   2  14   5      294.74      231.20    173.05 o 
   4  14   5     1087.50     1020.32    187.77 o 
   6  14   5     3140.61     3142.04    211.75 o 
   8  14   5      183.75      132.51    210.36 o 
  -7  15   5     1513.37     1762.94    196.64 o 
  -5  15   5      635.38      587.40    181.31 o 
  -3  15   5     1265.07     1393.21    159.44 o 
  -1  15   5     3038.11     2842.71    157.29 o 
   1  15   5     3191.62     3315.72    176.83 o 
   3  15   5      389.27      275.42    203.95 o 
   5  15   5      161.54      280.90    203.42 o 
   7  15   5     1252.03     1364.50    273.32 o 
  -8  16   5     1464.92     1738.01    248.72 o 
  -6  16   5     1675.78     1922.83    192.86 o 
  -4  16   5      369.88      427.03    180.03 o 
  -2  16   5      109.41      143.17    168.46 o 
   0  16   5     7801.78     7371.00    171.67 o 
   2  16   5      537.13      610.04    159.27 o 
   4  16   5     1309.80     1132.20    339.38 o 
   6  16   5        2.81      267.04    214.66 o 
  -7  17   5      447.64      526.92    209.34 o 
  -5  17   5      268.71      274.70    195.38 o 
  -3  17   5      623.48      620.90    164.09 o 
  -1  17   5     1866.32     2005.38    162.64 o 
   1  17   5     7217.24     7565.48    287.93 o 
   3  17   5     1563.47     1315.15    193.60 o 
   5  17   5      669.93      743.69    184.95 o 
   7  17   5     1499.89     1519.49    216.91 o 
  -6  18   5      182.85      148.96    224.28 o 
  -4  18   5     1429.83     1489.52    175.68 o 
  -2  18   5       55.81      106.65    164.08 o 
   0  18   5     2305.18     2356.95    168.75 o 
   2  18   5      382.81      413.97    178.39 o 
   4  18   5      188.25        3.15    214.38 o 
   6  18   5       31.26       18.18    209.16 o 
  -7  19   5      204.99       87.69    219.48 o 
  -5  19   5      520.42      574.83    186.13 o 
  -3  19   5      286.35      272.13    176.24 o 
  -1  19   5      667.84      604.16    159.81 o 
   1  19   5     1214.93     1200.10    172.24 o 
   3  19   5      150.72      -31.87    198.89 o 
   5  19   5      393.07      457.85    226.43 o 
  -6  20   5      182.51      198.96    198.97 o 
  -4  20   5     1870.69     1952.04    207.27 o 
  -2  20   5       36.87       37.35    176.86 o 
   0  20   5     2779.70     2691.37    183.43 o 
   2  20   5     1219.20     1236.40    178.23 o 
   4  20   5      923.23      980.62    210.07 o 
   6  20   5      427.99      288.62    242.34 o 
  -5  21   5      289.89      324.54    198.01 o 
  -3  21   5      529.10      521.59    185.64 o 
  -1  21   5      788.01      790.48    181.20 o 
   1  21   5      620.66      624.09    184.21 o 
   3  21   5       97.47      246.42    192.85 o 
   5  21   5      214.99      274.59    238.71 o 
  -4  22   5      958.35      950.44    200.91 o 
  -2  22   5      500.25      502.57    187.41 o 
   0  22   5      670.16      854.23    205.43 o 
   2  22   5      759.12      919.90    190.57 o 
   4  22   5       47.49       -0.90    239.65 o 
  -3  23   5      985.49     1088.46    183.01 o 
  -1  23   5      652.00      740.73    195.55 o 
   1  23   5       76.15       71.81    198.56 o 
   3  23   5     1585.71     1690.69    209.00 o 
  -2  24   5     1221.86     1298.88    190.82 o 
   0  24   5      746.41      661.36    198.98 o 
   2  24   5      602.51      714.18    208.95 o 
 -10   0   6     1274.74     1174.47    393.99 o 
  -8   0   6     4359.76     4253.97    367.31 o 
  -6   0   6     3116.56     3093.14    356.14 o 
  -4   0   6    17055.13    16537.45    294.62 o 
  -2   0   6    21644.77    21610.00    356.66 o 
   0   0   6      634.09      549.74    303.70 o 
   2   0   6     9482.00    10397.69    230.25 o 
   4   0   6    37267.69    37232.50    366.45 o 
   6   0   6     7386.02     7281.62    206.29 o 
   8   0   6       46.17      305.87    198.65 o 
  10   0   6      257.94      446.14    212.88 o 
  -9   1   6      117.51       35.46    258.45 o 
  -7   1   6     3290.47     3229.04    257.91 o 
  -5   1   6     3346.39     3219.39    247.92 o 
  -3   1   6     4917.69     4538.83    194.87 o 
  -1   1   6     2395.10     2532.01    234.25 o 
   1   1   6     3223.04     3349.61    178.06 o 
   3   1   6    10795.64    10732.36    148.59 o 
   5   1   6     1723.24     1926.60    128.19 o 
   7   1   6      637.75      697.34    126.12 o 
   9   1   6      319.77      341.12    141.74 o 
 -10   2   6     1015.61     1065.54    279.05 o 
  -8   2   6      636.33      421.99    246.34 o 
  -6   2   6     5683.19     5422.28    205.93 o 
  -4   2   6     3454.54     3233.72    184.47 o 
  -2   2   6     7599.86     7520.79    237.14 o 
   0   2   6      311.08      341.66    208.69 o 
   2   2   6       94.65      275.81    127.11 o 
   4   2   6     6832.76     6502.14    194.88 o 
   6   2   6     1381.23     1343.95    136.04 o 
   8   2   6      931.35      992.06    147.36 o 
  10   2   6      862.49      759.47    160.35 o 
  -9   3   6      161.31      118.15    259.93 o 
  -7   3   6      358.95      318.22    199.79 o 
  -5   3   6     6486.04     6122.52    194.10 o 
  -3   3   6     5196.07     5196.48    207.49 o 
  -1   3   6     3142.84     2735.41    210.21 o 
   1   3   6     2871.77     2838.35    171.72 o 
   3   3   6    10370.00    10498.63    154.81 o 
   5   3   6     1589.05     1585.91    148.14 o 
   7   3   6      308.33      512.01    132.82 o 
   9   3   6      745.76      770.40    143.51 o 
 -10   4   6     1007.83      655.64    404.97 o 
  -8   4   6     1015.49      871.64    201.92 o 
  -6   4   6     9600.13     9478.43    212.58 o 
  -4   4   6     4170.10     4207.64    195.94 o 
  -2   4   6    10891.41    11399.61    221.53 o 
   0   4   6     2490.91     2640.68    210.24 o 
   2   4   6     4875.23     4867.85    149.17 o 
   4   4   6     1523.32     1485.65    149.82 o 
   6   4   6      456.45      497.19    137.09 o 
   8   4   6     1292.62     1568.64    154.73 o 
  10   4   6       72.02       77.33    155.61 o 
  -9   5   6      712.66      718.19    214.57 o 
  -7   5   6     2410.75     2406.52    203.76 o 
  -5   5   6       38.27      -64.35    182.20 o 
  -3   5   6     3974.59     4065.90    206.56 o 
  -1   5   6     8003.59     8175.77    215.60 o 
   1   5   6     4537.75     4171.76    170.59 o 
   3   5   6     4868.50     5092.61    164.77 o 
   5   5   6     1575.92     1561.19    153.52 o 
   7   5   6      648.75      512.08    145.56 o 
   9   5   6     2387.86     2595.19    159.82 o 
 -10   6   6     2107.78     2057.47    258.39 o 
  -8   6   6      938.52      812.77    205.29 o 
  -6   6   6     3666.04     3511.08    205.16 o 
  -4   6   6     1053.33      993.15    195.22 o 
  -2   6   6      902.35      892.98    187.01 o 
   0   6   6    40232.85    39137.02    966.43 o 
   2   6   6     2412.24     2537.40    327.14 o 
   4   6   6       89.15      170.88    161.94 o 
   6   6   6       72.94      210.81    165.07 o 
   8   6   6     2502.69     2732.20    153.02 o 
  -9   7   6      291.53      454.25    216.02 o 
  -7   7   6      279.30      260.26    172.44 o 
  -5   7   6     6621.72     6841.22    209.77 o 
  -3   7   6    11122.79    11305.62    194.36 o 
  -1   7   6     2636.42     2372.26    176.35 o 
   1   7   6      297.67      158.81    152.09 o 
   3   7   6     9260.50     9768.27    185.29 o 
   5   7   6     1322.72     1397.61    155.09 o 
   7   7   6      850.41      879.81    212.29 o 
   9   7   6      152.11      179.81    161.95 o 
 -10   8   6      118.69      145.63    209.59 o 
  -8   8   6      176.57      178.77    191.87 o 
  -6   8   6     3314.17     3218.82    191.68 o 
  -4   8   6       31.89       70.93    163.94 o 
  -2   8   6     2455.85     2334.93    180.95 o 
   0   8   6     9714.62     9725.85    181.94 o 
   2   8   6     7598.91     7155.75    155.83 o 
   4   8   6      536.24      526.74    161.36 o 
   6   8   6     4445.76     4529.92    176.95 o 
   8   8   6      226.93      354.26    168.61 o 
  -9   9   6       18.79      -12.06    221.67 o 
  -7   9   6      221.14      290.76    185.48 o 
  -5   9   6     2360.91     2311.57    178.12 o 
  -3   9   6     8986.04     8705.00    187.50 o 
  -1   9   6      124.39      271.00    172.07 o 
   1   9   6     4440.18     4601.63    158.70 o 
   3   9   6     2530.75     2213.24    180.01 o 
   5   9   6     5545.22     5352.96    178.33 o 
   7   9   6      311.01      253.94    188.18 o 
   9   9   6      307.65      457.33    165.55 o 
  -8  10   6     1514.26     1361.86    272.75 o 
  -6  10   6      594.31      593.52    203.18 o 
  -4  10   6     2934.84     2946.11    179.28 o 
  -2  10   6     1201.51     1163.89    172.07 o 
   0  10   6     2043.56     2016.07    162.22 o 
   2  10   6     1780.42     1647.22    154.33 o 
   4  10   6     1018.99     1080.45    180.68 o 
   6  10   6     1297.51     1318.15    201.94 o 
   8  10   6      686.27      582.06    205.20 o 
  -9  11   6      990.08     1098.31    287.61 o 
  -7  11   6      307.32      403.93    226.61 o 
  -5  11   6     1430.86     1350.98    183.85 o 
  -3  11   6      234.42      299.59    173.52 o 
  -1  11   6       91.07      135.41    170.60 o 
   1  11   6     2249.03     2285.35    166.40 o 
   3  11   6     1291.11     1546.49    197.30 o 
   5  11   6      139.02      270.37    197.70 o 
   7  11   6      483.25      477.44    206.68 o 
   9  11   6      562.96      555.50    163.15 o 
  -8  12   6     1372.29     1442.43    214.54 o 
  -6  12   6     1097.03     1018.66    165.06 o 
  -4  12   6     1346.27     1501.83    183.96 o 
  -2  12   6     4396.99     4162.79    188.71 o 
   0  12   6      142.59       20.62    159.49 o 
   2  12   6     2323.80     2218.58    153.44 o 
   4  12   6     3678.42     3725.02    205.24 o 
   6  12   6     3529.31     3728.18    235.55 o 
   8  12   6      152.17       25.18    221.80 o 
  -9  13   6        7.38      106.10    247.80 o 
  -7  13   6      628.12      547.04    205.43 o 
  -5  13   6     2120.62     2179.11    188.07 o 
  -3  13   6     2723.77     2739.07    179.65 o 
  -1  13   6     3530.69     3371.49    164.35 o 
   1  13   6     4110.11     4095.25    163.84 o 
   3  13   6     3889.46     3654.59    208.27 o 
   5  13   6     2041.73     1876.15    251.13 o 
   7  13   6     1583.25     1779.22    266.75 o 
  -8  14   6     1878.44     1909.75    307.08 o 
  -6  14   6      427.02      317.13    184.03 o 
  -4  14   6      804.15      754.09    179.42 o 
  -2  14   6     2657.58     2677.51    163.73 o 
   0  14   6     6868.60     6686.06    173.69 o 
   2  14   6      618.99      801.80    173.70 o 
   4  14   6        7.59       20.72    202.26 o 
   6  14   6     1579.35     1507.21    197.10 o 
   8  14   6      264.60      283.07    213.92 o 
  -7  15   6      599.35      748.67    231.13 o 
  -5  15   6       54.72       68.85    180.19 o 
  -3  15   6     1114.92      991.81    165.71 o 
  -1  15   6     9047.39     8860.78    298.39 o 
   1  15   6     1747.41     1777.80    154.68 o 
   3  15   6      857.95      735.01    189.71 o 
   5  15   6      640.74      578.51    179.36 o 
   7  15   6      615.79      675.80    207.75 o 
  -8  16   6       39.12     -107.42    319.30 o 
  -6  16   6     1629.32     1885.98    241.91 o 
  -4  16   6     1584.38     1802.96    189.39 o 
  -2  16   6     1556.46     1557.21    153.83 o 
   0  16   6     1590.11     1585.23    166.59 o 
   2  16   6      595.76      665.05    168.60 o 
   4  16   6      692.19      945.21    259.94 o 
   6  16   6     1870.70     1902.47    206.17 o 
  -7  17   6      195.48      449.25    261.71 o 
  -5  17   6      470.60      513.13    189.45 o 
  -3  17   6     1336.21     1380.33    171.30 o 
  -1  17   6     1077.62     1071.93    158.15 o 
   1  17   6      245.74      270.25    161.24 o 
   3  17   6      356.87      339.74    167.44 o 
   5  17   6      315.95      263.37    217.14 o 
   7  17   6      221.68      373.04    215.50 o 
  -6  18   6      146.42      133.96    236.95 o 
  -4  18   6     2400.75     2461.77    175.53 o 
  -2  18   6     3683.98     3693.99    164.07 o 
   0  18   6     2099.53     2189.20    164.71 o 
   2  18   6      448.94      579.85    179.75 o 
   4  18   6     2488.39     2468.06    221.70 o 
   6  18   6     2769.47     2954.04    286.99 o 
  -5  19   6       78.44      271.26    171.81 o 
  -3  19   6       48.38       72.81    164.01 o 
  -1  19   6      918.92      921.34    170.07 o 
   1  19   6     3115.79     3209.69    180.21 o 
   3  19   6      573.90      717.61    187.31 o 
   5  19   6      256.64      317.19    227.11 o 
  -6  20   6      990.72     1123.57    205.54 o 
  -4  20   6      947.56      899.66    192.58 o 
  -2  20   6       44.66      212.30    169.21 o 
   0  20   6     1886.65     2060.68    186.40 o 
   2  20   6       68.46      214.10    178.02 o 
   4  20   6      123.11      -24.84    229.17 o 
  -5  21   6     1208.15     1439.41    197.43 o 
  -3  21   6      541.49      581.84    186.91 o 
  -1  21   6      225.99      255.39    180.90 o 
   1  21   6     1760.07     1863.14    193.24 o 
   3  21   6      780.30      971.50    197.22 o 
   5  21   6      243.40      303.21    225.79 o 
  -4  22   6       26.59       69.43    183.36 o 
  -2  22   6     1663.75     1782.32    190.91 o 
   0  22   6     1889.86     1926.49    185.09 o 
   2  22   6     1095.19     1051.31    189.42 o 
   4  22   6      436.04      544.91    197.35 o 
  -3  23   6      104.72      202.26    199.04 o 
  -1  23   6      538.61      458.42    200.40 o 
   1  23   6      788.69     1062.33    208.77 o 
   3  23   6       27.18      109.29    209.18 o 
  -2  24   6      922.21     1100.08    204.47 o 
   0  24   6       24.70      -80.11    213.52 o 
  -9   1   7     1466.23     1127.19    266.84 o 
  -7   1   7      882.28     1052.69    361.47 o 
  -5   1   7     4404.53     4374.56    203.69 o 
  -3   1   7     3373.50     3547.73    180.70 o 
  -1   1   7     1747.03     1906.88    221.84 o 
   1   1   7      403.83      524.25    164.29 o 
   3   1   7    12658.17    12605.70    140.58 o 
   5   1   7     3492.96     3633.32    134.46 o 
   7   1   7     1673.71     1543.14    135.81 o 
   9   1   7       37.02       12.24    147.75 o 
 -10   2   7      536.10      844.56    253.74 o 
  -8   2   7      229.54      210.97    248.36 o 
  -6   2   7     8194.49     7684.42    443.79 o 
  -4   2   7     9524.54     9030.62    232.61 o 
  -2   2   7     6093.04     6093.65    228.97 o 
   0   2   7     2114.37     2341.30    202.05 o 
   2   2   7     9664.47     9574.53    140.83 o 
   4   2   7     5263.23     5082.63    136.73 o 
   6   2   7     8703.27     8622.96    187.35 o 
   8   2   7       20.79       78.73    157.64 o 
  -9   3   7      121.82      258.29    236.23 o 
  -7   3   7     4083.78     4053.56    207.01 o 
  -5   3   7     8262.39     7923.12    219.66 o 
  -3   3   7    10996.59    11162.06    231.66 o 
  -1   3   7     6598.68     6585.05    235.99 o 
   1   3   7     2259.79     2113.15    178.71 o 
   3   3   7     1633.18     1625.49    117.58 o 
   5   3   7      878.72     1002.33    142.68 o 
   7   3   7      831.79      853.00    135.63 o 
   9   3   7      500.30      548.21    149.01 o 
 -10   4   7      481.01      430.86    396.17 o 
  -8   4   7      148.12      277.30    201.27 o 
  -6   4   7     2295.42     2427.10    189.42 o 
  -4   4   7     3205.14     2899.17    197.47 o 
  -2   4   7     6135.60     6081.82    210.15 o 
   0   4   7     3818.54     3637.84    206.30 o 
   2   4   7     7040.01     7435.30    145.08 o 
   4   4   7      503.32      488.51    131.32 o 
   6   4   7     2761.02     2768.64    142.35 o 
   8   4   7     3698.65     3965.11    169.97 o 
  -9   5   7      387.49      224.21    197.84 o 
  -7   5   7       61.29      -27.67    200.87 o 
  -5   5   7     4681.21     4571.99    218.40 o 
  -3   5   7     2202.96     2030.79    179.96 o 
  -1   5   7    18762.48    18379.50    377.98 o 
   1   5   7     5498.97     5294.20    174.15 o 
   3   5   7     5096.11     5022.43    145.81 o 
   5   5   7     1904.87     1960.60    137.67 o 
   7   5   7     3195.86     3574.28    160.53 o 
   9   5   7      216.61      250.67    153.57 o 
 -10   6   7      262.77      318.05    215.20 o 
  -8   6   7      169.09      189.16    188.80 o 
  -6   6   7     1483.54     1661.02    203.67 o 
  -4   6   7     1828.38     1948.83    186.05 o 
  -2   6   7     2557.35     2715.50    184.87 o 
   0   6   7     4110.59     3914.07    213.13 o 
   2   6   7     5122.62     5129.87    155.99 o 
   4   6   7     1940.04     1984.15    171.12 o 
   6   6   7      224.25      211.62    146.26 o 
   8   6   7      962.01     1020.28    146.40 o 
  -9   7   7       95.59       97.79    203.28 o 
  -7   7   7      239.15      402.72    200.26 o 
  -5   7   7     1085.18     1066.28    201.18 o 
  -3   7   7     4471.55     4676.51    188.55 o 
  -1   7   7     6223.19     6306.54    198.63 o 
   1   7   7    10937.24    10527.46    180.62 o 
   3   7   7     2065.84     1749.94    170.00 o 
   5   7   7     2999.24     3003.17    171.00 o 
   7   7   7     1003.74     1157.16    170.71 o 
   9   7   7      949.89     1000.33    152.23 o 
 -10   8   7     1218.68     1487.12    250.45 o 
  -8   8   7      561.83      638.84    194.42 o 
  -6   8   7     1300.79     1494.65    283.04 o 
  -4   8   7     4181.03     4245.95    172.14 o 
  -2   8   7     3676.57     3636.82    177.06 o 
   0   8   7    16894.08    16000.08    259.94 o 
   2   8   7     6745.56     6565.11    162.30 o 
   4   8   7     4298.42     4250.49    178.06 o 
   6   8   7       81.88      138.75    169.31 o 
   8   8   7     2163.95     2247.96    146.30 o 
  -9   9   7      471.35      371.47    210.01 o 
  -7   9   7      564.61      750.87    188.07 o 
  -5   9   7      209.74      434.48    199.76 o 
  -3   9   7     2672.48     2557.45    178.27 o 
  -1   9   7     4363.81     4054.20    190.82 o 
   1   9   7      480.46      546.56    150.19 o 
   3   9   7     2349.21     2046.71    179.18 o 
   5   9   7       38.74       36.96    166.46 o 
   7   9   7      141.40      283.17    209.35 o 
   9   9   7     1678.26     1712.15    159.05 o 
  -8  10   7     1168.28     1061.21    206.96 o 
  -6  10   7     2359.73     2512.30    215.23 o 
  -4  10   7      786.60      951.21    175.55 o 
  -2  10   7     3279.22     3277.21    189.54 o 
   0  10   7     3159.00     2907.33    157.02 o 
   2  10   7     8023.94     7902.07    177.64 o 
   4  10   7     1377.90     1498.39    205.33 o 
   6  10   7      533.36      647.78    220.39 o 
   8  10   7     1243.81     1261.04    199.82 o 
  -9  11   7     1270.70     1169.01    291.50 o 
  -7  11   7     2453.74     2738.57    266.12 o 
  -5  11   7      392.16      403.01    178.75 o 
  -3  11   7    12148.02    11823.11    219.33 o 
  -1  11   7      429.03      426.23    184.57 o 
   1  11   7     1320.23     1492.24    165.82 o 
   3  11   7     3194.34     3298.24    208.83 o 
   5  11   7     4936.56     4731.97    236.54 o 
   7  11   7      377.09      393.65    211.23 o 
  -8  12   7      313.51      234.64    279.12 o 
  -6  12   7      367.70      443.27    174.47 o 
  -4  12   7      536.48      601.21    185.22 o 
  -2  12   7      668.38      636.37    176.73 o 
   0  12   7     1356.17     1338.24    162.12 o 
   2  12   7       83.60      -20.25    158.18 o 
   4  12   7       50.83      114.06    184.03 o 
   6  12   7     1027.11     1060.44    191.47 o 
   8  12   7      140.19      440.68    225.52 o 
  -9  13   7      801.92      852.74    243.73 o 
  -7  13   7      294.02      225.05    286.84 o 
  -5  13   7      869.69     1119.78    185.88 o 
  -3  13   7     6382.23     6280.52    188.25 o 
  -1  13   7     3859.75     3971.52    166.37 o 
   1  13   7     1020.99      945.81    163.84 o 
   3  13   7     1818.11     2031.80    175.60 o 
   5  13   7     1817.05     1840.92    225.93 o 
   7  13   7      643.16      668.16    219.27 o 
  -8  14   7      557.84      615.69    309.13 o 
  -6  14   7      971.19      982.60    195.83 o 
  -4  14   7      688.91      768.67    180.58 o 
  -2  14   7     1903.43     1935.03    166.19 o 
   0  14   7      180.95      417.40    163.86 o 
   2  14   7     2722.93     2911.90    183.46 o 
   4  14   7     2308.45     2397.32    191.03 o 
   6  14   7     1133.98     1270.56    199.88 o 
   8  14   7      385.93      587.67    204.56 o 
  -7  15   7     2764.16     2688.58    238.35 o 
  -5  15   7      849.27     1100.34    217.88 o 
  -3  15   7      496.10      512.20    186.51 o 
  -1  15   7     1564.65     1688.38    166.04 o 
   1  15   7      894.25      858.43    161.94 o 
   3  15   7     1727.80     1647.81    177.22 o 
   5  15   7       44.36        3.26    208.08 o 
   7  15   7       16.06       13.94    209.61 o 
  -8  16   7      779.98      639.12    233.96 o 
  -6  16   7      246.85      159.17    220.96 o 
  -4  16   7       45.98       93.88    224.16 o 
  -2  16   7     3291.37     3460.26    161.10 o 
   0  16   7      580.70      510.02    163.31 o 
   2  16   7      239.85      214.62    176.36 o 
   4  16   7      354.88      354.37    181.10 o 
   6  16   7      440.35      487.11    218.60 o 
  -7  17   7      210.08      311.58    248.22 o 
  -5  17   7     1277.29     1268.43    195.41 o 
  -3  17   7      146.56      189.12    170.43 o 
  -1  17   7     1695.85     1564.46    157.90 o 
   1  17   7     1559.92     1855.28    177.74 o 
   3  17   7     2495.88     2606.00    173.67 o 
   5  17   7     2277.06     2484.94    233.43 o 
  -6  18   7       20.67       73.27    204.52 o 
  -4  18   7      199.10      270.85    169.01 o 
  -2  18   7      266.03      221.64    173.44 o 
   0  18   7      781.02      913.18    162.07 o 
   2  18   7      178.90      220.49    175.97 o 
   4  18   7      400.91      398.70    188.78 o 
   6  18   7      388.88      541.43    235.90 o 
  -5  19   7      414.91      475.30    178.93 o 
  -3  19   7        3.00      130.15    179.24 o 
  -1  19   7     1052.26     1126.13    171.58 o 
   1  19   7      832.29      845.45    173.53 o 
   3  19   7      342.20      416.39    179.00 o 
   5  19   7      225.85      436.36    234.21 o 
  -6  20   7      267.30      506.94    204.00 o 
  -4  20   7      163.07      159.30    189.18 o 
  -2  20   7     1479.43     1388.60    179.02 o 
   0  20   7     1148.17     1192.28    177.03 o 
   2  20   7     1251.47     1329.36    196.77 o 
   4  20   7      235.42      234.86    187.95 o 
  -5  21   7      189.75      150.01    196.30 o 
  -3  21   7      891.76      858.45    181.72 o 
  -1  21   7     2291.65     2347.70    185.06 o 
   1  21   7      222.49      293.45    197.91 o 
   3  21   7      162.99      273.28    189.36 o 
  -4  22   7     1312.46     1418.03    203.23 o 
  -2  22   7       64.60      251.31    182.47 o 
   0  22   7      682.54      776.34    186.46 o 
   2  22   7       15.45       64.10    208.17 o 
  -3  23   7     1053.13     1080.59    192.52 o 
  -1  23   7      225.39      367.13    184.31 o 
   1  23   7       94.06      209.50    210.45 o 
   0  24   7      324.55      447.89    217.65 o 
 -10   0   8     1673.11     1541.68    406.55 o 
  -8   0   8      275.44     -255.71    359.30 o 
  -6   0   8     7002.82     7029.52    375.21 o 
  -4   0   8     5230.56     4849.70    266.22 o 
  -2   0   8    16723.55    15713.93    316.30 o 
   0   0   8     6316.59     6787.42    306.08 o 
   2   0   8     5181.27     4883.83    195.51 o 
   4   0   8     1787.70     1945.74    165.82 o 
   6   0   8     8794.80     9145.58    234.26 o 
   8   0   8     2486.39     2673.79    221.89 o 
  -9   1   8      199.64      -46.93    236.21 o 
  -7   1   8     1461.10     1043.70    362.07 o 
  -5   1   8     2436.52     2346.18    199.70 o 
  -3   1   8      223.34      287.56    183.99 o 
  -1   1   8      203.43      277.42    212.97 o 
   1   1   8     1401.52     1492.88    167.73 o 
   3   1   8     1323.82     1346.23    126.84 o 
   5   1   8     4815.70     4617.67    133.69 o 
   7   1   8      316.86      353.97    136.36 o 
   9   1   8       81.86      156.48    142.99 o 
 -10   2   8      578.17      300.20    287.11 o 
  -8   2   8      305.79      363.55    251.51 o 
  -6   2   8     1816.80     1751.96    213.05 o 
  -4   2   8    10356.67    10448.73    225.21 o 
  -2   2   8     2362.97     2046.57    217.79 o 
   0   2   8     3452.99     3338.07    200.53 o 
   2   2   8      130.20      140.68    124.55 o 
   4   2   8     2087.37     2210.85    124.74 o 
   6   2   8      566.59      544.58    139.51 o 
   8   2   8     1115.70     1119.51    149.30 o 
  -9   3   8     1505.04     1399.34    272.05 o 
  -7   3   8      596.72      450.01    200.22 o 
  -5   3   8     2100.18     1979.76    200.75 o 
  -3   3   8     4367.08     4366.92    194.98 o 
  -1   3   8     2700.54     2906.19    219.97 o 
   1   3   8      960.03      934.47    161.32 o 
   3   3   8     1301.47     1351.97    128.70 o 
   5   3   8     5433.88     5306.70    147.32 o 
   7   3   8     2291.28     2198.49    137.44 o 
   9   3   8      146.57      356.07    161.17 o 
 -10   4   8       71.48      178.98    257.35 o 
  -8   4   8      285.82      324.39    189.45 o 
  -6   4   8     4527.77     4143.36    195.18 o 
  -4   4   8     1321.61     1359.43    196.19 o 
  -2   4   8      235.77      177.48    196.11 o 
   0   4   8     1072.41     1126.31    182.49 o 
   2   4   8    17381.68    17269.05    170.73 o 
   4   4   8     6907.87     7160.48    136.39 o 
   6   4   8     1912.69     1981.83    133.29 o 
   8   4   8     1533.19     1681.58    152.74 o 
  -9   5   8       52.98      -64.09    218.58 o 
  -7   5   8     1996.10     2083.89    203.00 o 
  -5   5   8     1435.15     1507.93    221.70 o 
  -3   5   8      796.69      918.28    180.99 o 
  -1   5   8     1390.54     1512.48    186.57 o 
   1   5   8     4295.74     4101.65    156.39 o 
   3   5   8     1917.42     1790.62    132.41 o 
   5   5   8      447.94      421.53    134.21 o 
   7   5   8     2273.59     2238.38    135.22 o 
   9   5   8     1111.27     1071.15    164.77 o 
 -10   6   8      771.36      943.06    238.02 o 
  -8   6   8      216.22       83.93    207.85 o 
  -6   6   8     1990.54     2093.22    253.77 o 
  -4   6   8     5647.67     5760.50    207.03 o 
  -2   6   8     2145.76     1895.88    207.78 o 
   0   6   8    22798.25    22546.73    250.67 o 
   2   6   8      424.57      426.60    152.33 o 
   4   6   8     1428.65     1539.72    170.30 o 
   6   6   8     3804.47     3916.27    150.63 o 
   8   6   8     3203.50     3347.87    145.59 o 
  -9   7   8      706.04      491.92    205.79 o 
  -7   7   8     2023.46     2026.60    252.80 o 
  -5   7   8      121.77      172.76    184.53 o 
  -3   7   8     2050.16     1781.23    199.44 o 
  -1   7   8    12038.96    11975.78    218.43 o 
   1   7   8      116.65      119.74    160.17 o 
   3   7   8      866.54     1091.10    146.70 o 
   5   7   8      960.10      943.79    158.17 o 
   7   7   8     2246.31     2375.62    155.95 o 
   9   7   8     1155.18     1292.38    161.69 o 
  -8   8   8      968.41     1060.78    205.92 o 
  -6   8   8      796.97      786.16    249.77 o 
  -4   8   8     2702.76     2655.62    205.73 o 
  -2   8   8      167.59      139.28    180.47 o 
   0   8   8     7103.72     6772.76    191.80 o 
   2   8   8     3086.10     2924.77    155.53 o 
   4   8   8      888.30      849.08    171.65 o 
   6   8   8      572.43      505.31    170.99 o 
   8   8   8       71.91      151.75    145.93 o 
  -9   9   8      981.82      973.31    211.26 o 
  -7   9   8      366.49      425.75    254.29 o 
  -5   9   8      611.48      704.13    203.86 o 
  -3   9   8     3892.74     3705.38    186.27 o 
  -1   9   8    12492.12    11544.33    240.74 o 
   1   9   8     2093.68     2102.08    166.64 o 
   3   9   8     2415.88     2571.77    156.83 o 
   5   9   8     3324.93     3241.23    172.22 o 
   7   9   8     3384.05     3475.90    190.54 o 
  -8  10   8     2868.61     2980.78    362.25 o 
  -6  10   8      151.57      179.84    265.16 o 
  -4  10   8     5338.81     5335.96    219.58 o 
  -2  10   8     1817.82     1788.43    182.98 o 
   0  10   8     3335.51     3356.28    166.81 o 
   2  10   8     1722.82     1822.34    168.00 o 
   4  10   8     3641.65     3667.89    186.22 o 
   6  10   8       47.35      116.78    176.06 o 
   8  10   8      552.86      455.07    170.86 o 
  -9  11   8      652.12      780.36    219.09 o 
  -7  11   8      605.00      694.86    263.19 o 
  -5  11   8     1222.65     1268.43    174.86 o 
  -3  11   8      587.70      713.10    181.61 o 
  -1  11   8      987.52     1196.88    190.01 o 
   1  11   8     4420.95     4211.38    160.86 o 
   3  11   8       66.50       16.74    176.22 o 
   5  11   8     1596.45     1622.59    193.66 o 
   7  11   8       83.55      132.29    214.47 o 
  -8  12   8     2514.63     2916.40    304.76 o 
  -6  12   8     1119.59     1332.06    216.93 o 
  -4  12   8     2652.57     2467.21    176.03 o 
  -2  12   8      927.35     1144.12    182.55 o 
   0  12   8     1588.58     1697.27    164.10 o 
   2  12   8     9948.26    10024.40    194.83 o 
   4  12   8     3455.14     3524.36    198.09 o 
   6  12   8      306.85      364.80    192.24 o 
   8  12   8       54.18      -30.33    232.28 o 
  -7  13   8     2766.40     3023.29    295.49 o 
  -5  13   8      933.44     1125.65    213.17 o 
  -3  13   8     1928.20     1878.76    175.04 o 
  -1  13   8      718.59      721.85    161.42 o 
   1  13   8     1403.95     1566.21    166.50 o 
   3  13   8     3995.11     4233.13    174.24 o 
   5  13   8     1880.58     1844.12    217.45 o 
   7  13   8       86.37      -86.56    222.81 o 
  -8  14   8      180.68      230.91    209.43 o 
  -6  14   8      179.78      231.19    213.26 o 
  -4  14   8     3915.25     3779.62    185.82 o 
  -2  14   8     2899.22     2899.99    189.54 o 
   0  14   8      482.59      472.65    165.38 o 
   2  14   8      129.79      309.71    175.75 o 
   4  14   8      273.57      324.00    181.95 o 
   6  14   8      207.51      196.32    208.41 o 
  -7  15   8       14.52      108.56    219.77 o 
  -5  15   8      708.11      876.87    201.40 o 
  -3  15   8      999.74     1159.59    181.68 o 
  -1  15   8     3644.91     3548.89    167.06 o 
   1  15   8      215.46      225.23    172.13 o 
   3  15   8     3725.10     3740.43    181.31 o 
   5  15   8     1668.83     1836.48    202.47 o 
   7  15   8      252.64      246.95    214.42 o 
  -6  16   8     1541.94     1462.95    188.09 o 
  -4  16   8      311.78      511.58    217.84 o 
  -2  16   8      520.04      631.64    163.94 o 
   0  16   8     1808.18     1944.37    153.12 o 
   2  16   8     1603.01     1535.98    174.24 o 
   4  16   8       21.80       94.73    176.09 o 
   6  16   8      906.61      913.88    229.09 o 
  -7  17   8      178.97      165.42    213.04 o 
  -5  17   8       11.45       67.05    178.21 o 
  -3  17   8      201.12      220.74    165.07 o 
  -1  17   8       98.06      132.63    154.76 o 
   1  17   8       41.96        1.32    175.82 o 
   3  17   8      178.55      175.54    189.50 o 
   5  17   8       10.50      128.62    209.70 o 
  -6  18   8      651.77      605.12    208.65 o 
  -4  18   8      549.76      789.52    182.27 o 
  -2  18   8     3876.23     4115.58    180.44 o 
   0  18   8     1336.79     1256.39    176.05 o 
   2  18   8      992.23     1072.71    175.04 o 
   4  18   8      182.44      118.47    193.20 o 
   6  18   8      410.07      558.86    209.70 o 
  -5  19   8      701.32      703.67    213.62 o 
  -3  19   8      832.19      897.11    179.31 o 
  -1  19   8     1005.15     1123.69    168.70 o 
   1  19   8      803.43      822.22    186.81 o 
   3  19   8      390.70      493.05    177.70 o 
   5  19   8     1389.50     1609.13    195.79 o 
  -4  20   8     1673.41     1803.58    184.05 o 
  -2  20   8      736.19      682.81    177.63 o 
   0  20   8      497.96      449.05    179.82 o 
   2  20   8       56.34       14.15    201.10 o 
   4  20   8      195.53      205.03    204.29 o 
  -3  21   8      146.93      351.69    182.26 o 
  -1  21   8        7.86       22.29    184.14 o 
   1  21   8     1325.91     1348.33    180.73 o 
   3  21   8     1056.83     1115.37    205.40 o 
  -4  22   8      141.90      166.44    204.61 o 
  -2  22   8      331.37      376.18    189.63 o 
   0  22   8       93.56      107.82    195.55 o 
   2  22   8     1770.48     2026.26    207.64 o 
  -1  23   8      482.88      394.37    183.96 o 
   1  23   8      838.82      731.53    216.06 o 
  -9   1   9     1223.56      813.09    274.23 o 
  -7   1   9     1018.09     1045.00    225.09 o 
  -5   1   9     2686.02     2523.84    198.17 o 
  -3   1   9     9276.57     8948.04    213.54 o 
  -1   1   9     1248.94     1266.55    199.45 o 
   1   1   9     5031.48     5072.13    174.38 o 
   3   1   9     1143.31     1123.19    125.36 o 
   5   1   9     7874.76     7861.42    127.46 o 
   7   1   9     2291.93     2376.09    150.54 o 
   9   1   9      403.44      380.07    161.73 o 
 -10   2   9     1509.59     1467.60    263.61 o 
  -8   2   9      866.58      885.47    259.47 o 
  -6   2   9     1294.20     1143.47    212.81 o 
  -4   2   9     2853.60     3026.98    212.16 o 
  -2   2   9      958.37      773.60    210.56 o 
   0   2   9     2535.70     2207.76    191.21 o 
   2   2   9     5496.95     5411.37    143.38 o 
   4   2   9     2599.44     2691.13    125.31 o 
   6   2   9     2768.49     2585.91    132.07 o 
   8   2   9      204.98      298.67    153.58 o 
  -9   3   9       33.37       21.48    270.95 o 
  -7   3   9     1795.55     1482.41    204.33 o 
  -5   3   9     7644.72     7177.28    200.59 o 
  -3   3   9     1837.17     1692.41    191.74 o 
  -1   3   9     5443.38     5322.37    223.10 o 
   1   3   9     2036.56     1922.22    177.02 o 
   3   3   9      899.29      896.90    123.52 o 
   5   3   9     2693.33     2643.74    123.76 o 
   7   3   9      602.10      657.09    132.39 o 
   9   3   9       79.80       59.82    155.44 o 
 -10   4   9     1338.80     1373.90    264.02 o 
  -8   4   9      319.45      415.67    208.53 o 
  -6   4   9      374.23      350.56    212.13 o 
  -4   4   9     3992.00     4039.44    203.64 o 
  -2   4   9    13487.08    13133.28    218.09 o 
   0   4   9     1018.90      863.31    203.00 o 
   2   4   9       75.18       89.50    139.61 o 
   4   4   9     1742.91     1714.87    128.85 o 
   6   4   9     2175.59     2265.32    137.92 o 
   8   4   9     1282.68     1318.12    137.53 o 
  -9   5   9      247.80      573.60    220.72 o 
  -7   5   9     1003.35     1113.07    202.48 o 
  -5   5   9      475.68      643.22    243.33 o 
  -3   5   9     3390.20     3405.32    202.51 o 
  -1   5   9     7575.16     7225.93    236.01 o 
   1   5   9     5087.75     5087.26    187.47 o 
   3   5   9     1138.02     1221.71    132.15 o 
   5   5   9     4035.12     4257.84    137.89 o 
   7   5   9     4403.05     4488.04    152.42 o 
   9   5   9      135.63      128.26    159.82 o 
  -8   6   9      248.27      437.32    212.62 o 
  -6   6   9       30.99     -110.53    249.32 o 
  -4   6   9      874.74      671.96    185.24 o 
  -2   6   9      310.06      -46.92    208.13 o 
   0   6   9     2578.70     2475.21    177.96 o 
   2   6   9     7328.38     7184.24    153.90 o 
   4   6   9     4272.96     4180.55    139.60 o 
   6   6   9      653.94      618.23    149.30 o 
   8   6   9      600.12      545.13    145.63 o 
  -9   7   9      269.87      309.76    196.34 o 
  -7   7   9      345.19      493.51    251.35 o 
  -5   7   9     3030.51     3002.74    208.07 o 
  -3   7   9     1118.83     1194.95    210.73 o 
  -1   7   9     8474.65     8224.42    224.66 o 
   1   7   9       59.32       83.27    160.85 o 
   3   7   9      493.56      575.90    148.17 o 
   5   7   9       99.89      107.90    148.87 o 
   7   7   9     4539.28     4713.53    235.64 o 
  -8   8   9      956.32     1011.93    217.60 o 
  -6   8   9     1986.54     1995.23    205.22 o 
  -4   8   9     3788.72     3760.05    199.20 o 
  -2   8   9     1121.04     1146.31    194.59 o 
   0   8   9     7108.09     7079.18    210.41 o 
   2   8   9     1164.67     1226.78    152.91 o 
   4   8   9      539.38      563.66    144.37 o 
   6   8   9      826.50      915.78    160.44 o 
   8   8   9      736.24      838.87    158.52 o 
  -9   9   9      329.66      479.92    232.36 o 
  -7   9   9     1640.11     1688.61    262.17 o 
  -5   9   9     3668.21     3849.74    208.36 o 
  -3   9   9     3029.32     3194.17    187.35 o 
  -1   9   9     7832.25     7613.69    208.80 o 
   1   9   9     2741.95     2636.14    164.47 o 
   3   9   9     1650.93     1577.35    150.44 o 
   5   9   9      806.14     1007.30    177.03 o 
   7   9   9      353.73      399.06    168.67 o 
  -8  10   9      947.64     1160.29    225.77 o 
  -6  10   9     1084.66     1052.08    254.58 o 
  -4  10   9     1125.44     1192.04    255.43 o 
  -2  10   9     6923.45     6586.71    195.60 o 
   0  10   9     2014.19     1881.97    158.98 o 
   2  10   9     1477.03     1399.21    159.15 o 
   4  10   9     2585.49     2621.23    164.10 o 
   6  10   9       84.37      171.27    177.78 o 
   8  10   9        4.47       99.78    184.81 o 
  -9  11   9     2152.04     2125.38    227.82 o 
  -7  11   9     1364.18     1422.35    240.96 o 
  -5  11   9      168.66      324.39    202.21 o 
  -3  11   9      597.82      573.76    186.72 o 
  -1  11   9     4542.49     4220.89    187.07 o 
   1  11   9     5074.43     4932.08    177.41 o 
   3  11   9     6918.14     6640.86    160.12 o 
   5  11   9     1443.43     1477.73    190.71 o 
   7  11   9      589.04      440.71    212.45 o 
  -8  12   9     1235.33     1153.94    232.87 o 
  -6  12   9      780.22      754.01    194.68 o 
  -4  12   9      145.57      135.05    179.19 o 
  -2  12   9      437.48      631.98    189.79 o 
   0  12   9      206.77      291.40    149.29 o 
   2  12   9     1546.52     1671.68    162.69 o 
   4  12   9        8.79       71.72    152.83 o 
   6  12   9       37.23       82.76    203.38 o 
  -7  13   9      778.11      738.84    224.48 o 
  -5  13   9     1042.31     1160.35    216.79 o 
  -3  13   9     3677.67     3505.48    179.55 o 
  -1  13   9     4212.38     3847.29    163.12 o 
   1  13   9     5523.73     5493.83    178.88 o 
   3  13   9      264.68      295.19    163.02 o 
   5  13   9     1674.36     1720.50    184.03 o 
   7  13   9        7.92       52.02    229.54 o 
  -8  14   9      718.42      778.59    231.71 o 
  -6  14   9      511.67      580.07    218.55 o 
  -4  14   9      828.27      950.56    185.25 o 
  -2  14   9      687.67      745.30    187.30 o 
   0  14   9     1171.83     1318.82    170.07 o 
   2  14   9      953.92      937.40    166.33 o 
   4  14   9     3526.70     3462.66    173.83 o 
   6  14   9       34.78      -79.81    222.21 o 
  -7  15   9     1208.49     1078.89    207.43 o 
  -5  15   9     1554.88     1376.26    181.92 o 
  -3  15   9     2204.31     2178.10    183.98 o 
  -1  15   9      892.09      986.53    166.63 o 
   1  15   9     1371.57     1336.30    163.93 o 
   3  15   9     2405.20     2365.15    177.50 o 
   5  15   9      115.12       95.77    189.22 o 
   7  15   9       13.00     -100.55    240.41 o 
  -6  16   9      160.69      264.09    201.73 o 
  -4  16   9     1469.41     1455.83    190.54 o 
  -2  16   9      819.07      962.19    167.83 o 
   0  16   9      609.95      584.99    172.75 o 
   2  16   9     2126.95     2408.22    188.34 o 
   4  16   9      582.63      563.27    188.42 o 
   6  16   9      234.30      344.50    189.67 o 
  -7  17   9     1835.56     1924.51    283.88 o 
  -5  17   9      877.17     1062.59    208.22 o 
  -3  17   9     1764.05     1814.98    173.25 o 
  -1  17   9      301.72      299.65    168.16 o 
   1  17   9     3019.20     3060.62    172.72 o 
   3  17   9      383.95      423.82    177.76 o 
   5  17   9     3436.53     3314.05    183.34 o 
  -6  18   9      191.31      153.00    218.73 o 
  -4  18   9      488.32      529.87    192.90 o 
  -2  18   9      233.50      315.60    177.02 o 
   0  18   9      116.41      179.43    175.03 o 
   2  18   9      191.95      184.81    188.25 o 
   4  18   9      648.47      672.14    186.93 o 
  -5  19   9     1784.22     1983.47    213.44 o 
  -3  19   9       70.78       39.26    180.54 o 
  -1  19   9      872.43      942.73    188.39 o 
   1  19   9     1083.51     1154.98    190.87 o 
   3  19   9      442.33      387.57    191.75 o 
   5  19   9      603.28      686.17    187.81 o 
  -4  20   9      245.12      217.42    180.64 o 
  -2  20   9      428.55      542.57    182.96 o 
   0  20   9      753.91      867.98    186.91 o 
   2  20   9     1024.67     1085.43    193.57 o 
   4  20   9      722.17      737.88    199.54 o 
  -3  21   9     1664.47     1652.85    199.91 o 
  -1  21   9      432.78      551.64    190.19 o 
   1  21   9      120.10      357.41    206.70 o 
   3  21   9      368.85      528.60    199.68 o 
  -2  22   9      221.34      165.47    192.26 o 
   0  22   9      935.77      992.81    206.14 o 
   2  22   9      985.05     1024.72    206.12 o 
 -10   0  10     1735.16     1237.63    422.86 o 
  -8   0  10     2995.85     2411.31    383.62 o 
  -6   0  10     1982.09     1882.99    366.91 o 
  -4   0  10     5102.04     5054.78    282.82 o 
  -2   0  10      293.90      265.12    281.29 o 
   0   0  10     3623.90     3149.01    281.92 o 
   2   0  10     7293.75     7099.43    186.04 o 
   4   0  10     3467.73     3383.90    178.52 o 
   6   0  10      362.89      203.95    182.34 o 
   8   0  10     2355.53     2469.97    197.83 o 
  -9   1  10      669.83      487.24    277.96 o 
  -7   1  10      980.58     1083.63    226.61 o 
  -5   1  10      583.31      584.98    211.55 o 
  -3   1  10      128.48      115.92    194.73 o 
  -1   1  10      579.36      594.83    213.01 o 
   1   1  10     8450.85     8324.52    184.02 o 
   3   1  10      742.06      772.02    125.33 o 
   5   1  10     2219.60     2159.15    122.60 o 
   7   1  10     1080.81      900.79    129.19 o 
   9   1  10       55.19       95.82    156.72 o 
 -10   2  10      936.27      941.04    296.92 o 
  -8   2  10     1178.80     1240.73    261.42 o 
  -6   2  10     4123.85     4172.42    195.93 o 
  -4   2  10     1035.91      852.82    210.09 o 
  -2   2  10     9874.06    10039.08    233.16 o 
   0   2  10      434.53      402.76    193.99 o 
   2   2  10     1936.92     1751.23    140.21 o 
   4   2  10      259.78      282.03    130.83 o 
   6   2  10      275.21      254.11    123.73 o 
   8   2  10      685.37      649.05    144.44 o 
  -9   3  10       59.53      168.21    247.19 o 
  -7   3  10     1455.69     1537.51    207.36 o 
  -5   3  10     2434.29     2462.16    216.90 o 
  -3   3  10     7873.01     7684.44    227.88 o 
  -1   3  10      257.46      300.67    210.63 o 
   1   3  10     1969.59     1864.45    175.37 o 
   3   3  10     1979.44     2069.05    133.06 o 
   5   3  10       49.60      111.65    128.37 o 
   7   3  10      318.27      329.23    129.00 o 
  -8   4  10      304.89      337.58    222.56 o 
  -6   4  10      903.64      766.90    205.12 o 
  -4   4  10     4767.25     4574.52    218.61 o 
  -2   4  10     1353.24     1488.62    210.10 o 
   0   4  10     3839.21     3696.20    213.49 o 
   2   4  10     6545.31     6321.98    158.66 o 
   4   4  10     3282.37     3275.34    140.01 o 
   6   4  10      508.61      607.20    125.72 o 
   8   4  10       68.47      150.26    152.03 o 
  -9   5  10       41.71       -5.43    225.74 o 
  -7   5  10     1740.34     1668.98    218.77 o 
  -5   5  10     1780.47     1805.78    181.39 o 
  -3   5  10     3680.33     3644.33    215.29 o 
  -1   5  10     1575.58     1421.21    191.82 o 
   1   5  10     2868.82     2847.82    185.85 o 
   3   5  10     1624.86     1627.02    131.57 o 
   5   5  10      599.44      596.45    134.93 o 
   7   5  10      190.68      138.78    142.16 o 
  -8   6  10      266.00      342.70    216.59 o 
  -6   6  10     2729.67     2866.04    193.00 o 
  -4   6  10     3242.50     3244.10    206.97 o 
  -2   6  10     9166.28     8900.05    226.25 o 
   0   6  10     1434.57     1330.81    210.69 o 
   2   6  10      455.49      534.69    141.03 o 
   4   6  10     1313.11     1399.58    139.14 o 
   6   6  10     7296.17     7193.57    234.71 o 
   8   6  10     1656.38     1843.49    155.56 o 
  -9   7  10      226.16      213.49    231.62 o 
  -7   7  10      451.84      467.49    208.30 o 
  -5   7  10     2291.70     2510.74    207.06 o 
  -3   7  10     2696.42     2761.62    214.93 o 
  -1   7  10     9996.98     9980.26    309.40 o 
   1   7  10     1145.47     1027.19    160.73 o 
   3   7  10     1947.63     1911.11    132.48 o 
   5   7  10     1031.55     1107.94    140.35 o 
   7   7  10     2306.92     2518.35    166.77 o 
  -8   8  10      479.93      456.97    221.36 o 
  -6   8  10     1025.37      891.95    205.07 o 
  -4   8  10     3145.06     3271.81    203.24 o 
  -2   8  10     3381.26     3203.37    215.15 o 
   0   8  10     3373.25     3240.35    191.31 o 
   2   8  10     3586.62     3435.39    167.14 o 
   4   8  10      569.25      648.84    148.16 o 
   6   8  10     1569.73     1591.70    147.88 o 
   8   8  10      330.11      349.03    160.89 o 
  -9   9  10     1795.96     1676.47    223.42 o 
  -7   9  10     1750.24     1770.49    216.71 o 
  -5   9  10      494.16      647.82    201.52 o 
  -3   9  10        6.71       19.07    202.07 o 
  -1   9  10    12267.04    12163.04    231.97 o 
   1   9  10     7891.82     7732.69    171.81 o 
   3   9  10      653.91      688.41    145.06 o 
   5   9  10      184.87      195.91    159.91 o 
   7   9  10     2628.63     2712.45    169.16 o 
  -8  10  10      430.60      291.25    227.46 o 
  -6  10  10      426.92      408.42    208.52 o 
  -4  10  10     1377.21     1678.10    208.69 o 
  -2  10  10      896.39      721.85    193.73 o 
   0  10  10     1443.47     1395.64    160.96 o 
   2  10  10     1750.85     1805.70    160.34 o 
   4  10  10     3528.51     3484.53    166.34 o 
   6  10  10      637.26      643.65    170.39 o 
   8  10  10      241.88      328.79    180.22 o 
  -7  11  10      803.10      942.29    222.05 o 
  -5  11  10      108.37      321.67    202.78 o 
  -3  11  10      521.63      437.37    187.80 o 
  -1  11  10     2996.23     2859.86    195.67 o 
   1  11  10     1269.00     1256.03    169.13 o 
   3  11  10      685.29      651.89    152.01 o 
   5  11  10     1770.00     1591.41    183.56 o 
   7  11  10        5.04       49.57    195.01 o 
  -8  12  10      893.04     1013.80    248.50 o 
  -6  12  10     1157.17     1051.29    214.28 o 
  -4  12  10      314.45      460.06    182.75 o 
  -2  12  10     5396.99     5157.34    196.41 o 
   0  12  10     2713.39     2560.49    160.78 o 
   2  12  10     5949.97     5884.94    180.68 o 
   4  12  10     5325.41     5267.16    204.29 o 
   6  12  10       45.72       97.16    189.60 o 
  -7  13  10     1382.89     1460.52    228.10 o 
  -5  13  10     1305.95     1489.35    210.79 o 
  -3  13  10      231.38      318.44    185.98 o 
  -1  13  10      217.25      263.57    167.70 o 
   1  13  10     2527.36     2535.77    176.83 o 
   3  13  10     2938.41     2823.68    174.87 o 
   5  13  10      389.47      373.70    179.33 o 
   7  13  10      158.92      209.81    181.36 o 
  -6  14  10      344.50      520.19    222.59 o 
  -4  14  10     2007.65     2113.35    188.14 o 
  -2  14  10     1022.98      956.03    192.65 o 
   0  14  10       86.32       27.99    161.30 o 
   2  14  10      119.47       73.59    174.90 o 
   4  14  10     1806.38     1956.56    192.38 o 
   6  14  10        5.92       58.51    185.45 o 
  -7  15  10      452.32      497.94    218.88 o 
  -5  15  10     1025.46     1175.63    182.82 o 
  -3  15  10     2390.30     2541.80    193.27 o 
  -1  15  10      519.62      628.33    164.48 o 
   1  15  10     1433.09     1385.16    167.18 o 
   3  15  10      219.83      345.25    187.75 o 
   5  15  10     1093.52     1173.94    193.60 o 
  -6  16  10     1194.10     1177.84    233.53 o 
  -4  16  10      266.01      408.95    191.80 o 
  -2  16  10      304.23      503.88    171.62 o 
   0  16  10     3642.06     3462.65    168.55 o 
   2  16  10      117.31      315.55    189.70 o 
   4  16  10      567.50      571.00    191.67 o 
   6  16  10      209.94      132.18    200.51 o 
  -5  17  10      766.93      838.85    203.25 o 
  -3  17  10      686.17      635.01    176.39 o 
  -1  17  10       52.05      201.14    175.79 o 
   1  17  10      225.29      284.90    181.33 o 
   3  17  10      133.85      106.55    175.22 o 
   5  17  10       47.60       85.26    192.23 o 
  -6  18  10      640.08      659.56    224.06 o 
  -4  18  10      181.12      350.28    220.75 o 
  -2  18  10      677.91      740.13    172.43 o 
   0  18  10     1721.30     1712.26    174.15 o 
   2  18  10       94.50      215.09    185.67 o 
   4  18  10     2145.77     2168.88    197.38 o 
  -5  19  10     1230.43     1457.15    223.85 o 
  -3  19  10      486.80      577.49    179.75 o 
  -1  19  10      228.58      317.62    179.65 o 
   1  19  10      687.00      742.97    189.30 o 
   3  19  10      741.35      787.44    210.19 o 
  -4  20  10     1934.84     2101.41    196.96 o 
  -2  20  10      473.52      554.04    182.54 o 
   0  20  10      666.97      830.96    181.39 o 
   2  20  10      362.63      419.43    194.58 o 
  -3  21  10      156.15      187.09    194.95 o 
  -1  21  10      290.68      280.10    192.82 o 
   1  21  10      437.07      598.99    211.86 o 
   0  22  10       28.78      117.74    204.76 o 
  -9   1  11     1523.70     1305.70    257.97 o 
  -7   1  11     1784.48     1799.37    232.63 o 
  -5   1  11     1684.24     1579.76    221.61 o 
  -3   1  11     5195.20     5037.22    228.73 o 
  -1   1  11     1108.25     1075.47    221.50 o 
   1   1  11      253.68      255.57    174.31 o 
   3   1  11     5469.07     5396.14    128.60 o 
   5   1  11      354.28      438.27    122.30 o 
   7   1  11     1428.25     1411.92    133.74 o 
  -8   2  11     2976.02     3295.90    496.89 o 
  -6   2  11      450.98      578.03    194.31 o 
  -4   2  11      493.58      534.16    217.39 o 
  -2   2  11      593.81      757.25    218.17 o 
   0   2  11     8829.08     8928.96    216.68 o 
   2   2  11     1709.71     1743.56    149.37 o 
   4   2  11     3090.13     3106.28    129.69 o 
   6   2  11     1520.98     1472.12    129.51 o 
   8   2  11     1357.32     1159.27    137.74 o 
  -9   3  11      701.41      683.81    286.30 o 
  -7   3  11      214.26      335.52    201.97 o 
  -5   3  11     1024.53      934.00    220.18 o 
  -3   3  11     6860.71     6670.37    227.66 o 
  -1   3  11     4394.72     4389.80    205.33 o 
   1   3  11     2378.38     2100.57    169.36 o 
   3   3  11      172.17       87.58    131.89 o 
   5   3  11     2587.72     2594.27    126.56 o 
   7   3  11       88.53       74.29    132.04 o 
  -8   4  11     1125.53     1205.03    203.85 o 
  -6   4  11     3416.30     3474.97    215.93 o 
  -4   4  11      443.14      373.07    211.90 o 
  -2   4  11     8325.37     8076.88    227.02 o 
   0   4  11       98.07       90.71    206.93 o 
   2   4  11     3802.82     3718.69    150.46 o 
   4   4  11     2021.51     2011.12    141.33 o 
   6   4  11     2170.06     2188.17    130.72 o 
   8   4  11      692.31      586.52    145.34 o 
  -9   5  11      119.44      113.41    231.84 o 
  -7   5  11     2672.13     2862.69    215.38 o 
  -5   5  11     1474.20     1492.60    215.65 o 
  -3   5  11      535.91      326.98    211.83 o 
  -1   5  11     6351.91     6317.44    222.87 o 
   1   5  11     5981.81     5901.44    199.66 o 
   3   5  11     1758.19     1714.15    135.55 o 
   5   5  11     1007.92     1165.80    137.40 o 
   7   5  11     3854.89     3845.52    163.55 o 
  -8   6  11       39.92      -54.30    231.33 o 
  -6   6  11      235.77      148.03    212.87 o 
  -4   6  11     2445.29     2519.39    221.27 o 
  -2   6  11      565.76      608.35    212.52 o 
   0   6  11      212.22      205.27    210.82 o 
   2   6  11     1755.40     1770.94    156.43 o 
   4   6  11      406.86      333.15    132.89 o 
   6   6  11     2907.50     2815.71    151.94 o 
   8   6  11      373.18      281.58    149.55 o 
  -9   7  11       49.11      185.45    218.67 o 
  -7   7  11     2592.80     2586.10    203.31 o 
  -5   7  11      531.85      482.48    203.81 o 
  -3   7  11      410.85      553.64    205.13 o 
  -1   7  11      839.40      902.02    213.17 o 
   1   7  11     3108.03     2886.75    155.85 o 
   3   7  11      947.88      883.89    143.00 o 
   5   7  11      804.43      926.38    143.11 o 
   7   7  11     1978.65     2056.01    147.34 o 
  -8   8  11      754.08      655.64    209.75 o 
  -6   8  11     1355.46     1413.95    208.23 o 
  -4   8  11     1455.82     1483.21    207.61 o 
  -2   8  11     5401.49     5196.70    214.13 o 
   0   8  11     2118.01     1969.84    198.61 o 
   2   8  11      104.22      190.35    139.27 o 
   4   8  11      684.96      701.86    137.35 o 
   6   8  11     5265.90     5140.49    206.07 o 
   8   8  11      385.75      475.80    158.53 o 
  -7   9  11        5.72       89.38    227.44 o 
  -5   9  11      889.93      902.55    195.62 o 
  -3   9  11     1172.36     1253.86    198.85 o 
  -1   9  11     1179.16     1064.51    226.41 o 
   1   9  11     2358.06     2277.69    164.55 o 
   3   9  11      575.43      646.44    149.81 o 
   5   9  11      264.15      262.84    148.93 o 
   7   9  11      322.30      205.06    161.16 o 
  -8  10  11      679.00      563.47    243.95 o 
  -6  10  11      692.30      706.04    213.87 o 
  -4  10  11     1203.86     1119.56    203.56 o 
  -2  10  11     4038.30     4076.51    220.63 o 
   0  10  11     6480.26     6403.14    183.55 o 
   2  10  11      476.34      525.85    160.98 o 
   4  10  11      670.70      728.66    163.44 o 
   6  10  11      832.83      747.13    158.86 o 
  -7  11  11      644.81      556.42    224.73 o 
  -5  11  11      434.19      459.83    192.97 o 
  -3  11  11      587.50      541.73    187.66 o 
  -1  11  11     3298.05     3247.19    207.59 o 
   1  11  11     9563.21     9354.48    171.47 o 
   3  11  11     2367.74     2304.99    165.91 o 
   5  11  11      316.26      258.19    162.91 o 
   7  11  11      331.26      503.77    180.90 o 
  -8  12  11      149.84      210.17    241.67 o 
  -6  12  11      254.38      216.37    200.38 o 
  -4  12  11      929.89      884.45    207.00 o 
  -2  12  11     1070.12      979.20    187.42 o 
   0  12  11     1357.18     1321.94    175.63 o 
   2  12  11     2714.58     2467.36    178.45 o 
   4  12  11      352.85      506.69    177.48 o 
   6  12  11      131.17       91.45    193.68 o 
  -7  13  11       40.37      101.08    241.83 o 
  -5  13  11      459.33      461.05    214.66 o 
  -3  13  11       31.50      -66.48    190.96 o 
  -1  13  11      859.55      837.27    171.04 o 
   1  13  11     1066.35      947.16    172.67 o 
   3  13  11     3420.10     3666.36    183.31 o 
   5  13  11      846.92      645.35    181.04 o 
  -6  14  11      205.92      260.68    225.84 o 
  -4  14  11      549.00      593.28    193.21 o 
  -2  14  11       15.52        5.08    182.39 o 
   0  14  11     1166.60     1152.81    163.58 o 
   2  14  11      349.91      396.17    181.28 o 
   4  14  11      595.22      551.07    182.58 o 
   6  14  11       15.72      137.54    182.09 o 
  -7  15  11      414.75      297.50    242.92 o 
  -5  15  11     2521.74     2450.79    227.33 o 
  -3  15  11     2506.94     2395.94    192.60 o 
  -1  15  11      865.72      908.31    162.38 o 
   1  15  11      557.58      569.52    170.65 o 
   3  15  11      863.12     1055.84    194.28 o 
   5  15  11      755.14      842.75    198.75 o 
  -6  16  11      283.62      381.30    236.71 o 
  -4  16  11     5457.23     5277.65    429.88 o 
  -2  16  11     1011.73     1004.20    177.98 o 
   0  16  11      117.24      295.92    174.67 o 
   2  16  11      671.29      513.37    196.86 o 
   4  16  11      771.16      802.13    198.19 o 
  -5  17  11     2975.50     3222.86    244.01 o 
  -3  17  11      269.50      327.30    181.34 o 
  -1  17  11      967.22      923.66    177.96 o 
   1  17  11     1027.85     1076.18    186.46 o 
   3  17  11     1984.70     1955.72    194.58 o 
   5  17  11     1897.94     1675.35    201.20 o 
  -4  18  11      513.81      716.35    211.37 o 
  -2  18  11       28.43      101.61    183.02 o 
   0  18  11      494.36      560.95    188.70 o 
   2  18  11       90.22        0.64    207.80 o 
   4  18  11      501.15      601.33    207.71 o 
  -3  19  11      157.26      312.47    191.34 o 
  -1  19  11      571.31      604.16    180.05 o 
   1  19  11      576.72      626.90    190.67 o 
   3  19  11      251.74      242.48    201.51 o 
  -2  20  11      334.48      345.70    194.31 o 
   0  20  11      939.85      999.79    199.79 o 
   2  20  11      298.99      343.11    215.09 o 
  -1  21  11      162.05      280.08    198.38 o 
   1  21  11      287.49      270.85    217.05 o 
  -8   0  12     6998.63     6409.47    412.18 o 
  -6   0  12      963.45      849.17    296.24 o 
  -4   0  12     1454.96     1711.59    301.28 o 
  -2   0  12     4416.81     4238.91    318.28 o 
   0   0  12     2919.83     2921.71    304.05 o 
   2   0  12     9019.75     9132.31    198.36 o 
   4   0  12      585.83      654.98    173.44 o 
   6   0  12      876.28      931.85    180.56 o 
   8   0  12     1460.34     1292.74    218.07 o 
  -9   1  12      788.43      755.17    262.61 o 
  -7   1  12      576.70      556.92    263.55 o 
  -5   1  12      696.68      658.50    219.53 o 
  -3   1  12     5230.35     4878.65    218.32 o 
  -1   1  12     3560.78     3576.28    229.55 o 
   1   1  12      195.77      127.14    179.00 o 
   3   1  12     2389.65     2411.28    131.01 o 
   5   1  12     1600.77     1568.92    125.65 o 
   7   1  12      246.90      278.18    136.38 o 
  -8   2  12      615.23      563.62    276.07 o 
  -6   2  12     3535.46     3477.06    219.81 o 
  -4   2  12      934.71     1073.87    203.91 o 
  -2   2  12    10259.75     9910.27    224.49 o 
   0   2  12      512.95      467.63    215.19 o 
   2   2  12     4981.70     4855.55    159.45 o 
   4   2  12     3640.53     3342.53    129.29 o 
   6   2  12      197.68      218.80    133.61 o 
   8   2  12      123.00      218.50    145.35 o 
  -9   3  12      362.24      421.46    290.66 o 
  -7   3  12      536.74      612.55    223.32 o 
  -5   3  12     1094.14      972.45    219.99 o 
  -3   3  12     3097.26     2865.66    204.94 o 
  -1   3  12     3015.09     2784.81    203.29 o 
   1   3  12      959.27     1057.91    188.71 o 
   3   3  12     2100.06     2151.37    141.18 o 
   5   3  12     1333.70     1339.46    125.75 o 
   7   3  12     1000.08     1028.23    142.26 o 
  -8   4  12      203.93      292.57    223.21 o 
  -6   4  12      506.52      731.81    216.91 o 
  -4   4  12     1010.87     1202.83    215.36 o 
  -2   4  12     7512.55     7517.53    232.69 o 
   0   4  12     6689.29     6609.38    228.06 o 
   2   4  12       58.26      111.99    146.73 o 
   4   4  12      128.06      131.18    137.88 o 
   6   4  12     2356.09     2292.87    140.39 o 
   8   4  12       52.49      109.14    153.70 o 
  -9   5  12       25.17      177.00    249.08 o 
  -7   5  12     1551.87     1655.65    208.71 o 
  -5   5  12      159.83      315.88    211.13 o 
  -3   5  12     1133.08     1280.37    215.68 o 
  -1   5  12     1157.29     1182.71    221.52 o 
   1   5  12       24.63      -40.29    187.27 o 
   3   5  12     1229.11     1104.96    134.49 o 
   5   5  12      667.49      767.39    142.39 o 
   7   5  12       10.36       50.12    140.79 o 
  -8   6  12     1689.77     1936.16    200.28 o 
  -6   6  12     1973.33     1997.28    211.35 o 
  -4   6  12     1230.59     1370.97    205.44 o 
  -2   6  12     2566.01     2487.48    218.51 o 
   0   6  12     4187.88     3958.79    220.45 o 
   2   6  12      768.09      769.42    156.52 o 
   4   6  12     2270.12     2279.72    146.34 o 
   6   6  12     4633.94     4533.78    152.24 o 
  -7   7  12     1212.00     1364.34    213.31 o 
  -5   7  12     1508.22     1149.47    205.61 o 
  -3   7  12      273.46      437.17    188.69 o 
  -1   7  12     2836.84     2558.41    211.10 o 
   1   7  12       42.68      176.09    159.79 o 
   3   7  12     3068.01     2898.18    138.62 o 
   5   7  12     1137.63     1195.43    143.11 o 
   7   7  12      574.31      605.85    148.61 o 
  -8   8  12      187.74      -74.07    232.48 o 
  -6   8  12      423.84      348.18    197.32 o 
  -4   8  12      230.25      192.01    212.86 o 
  -2   8  12      234.80      319.59    223.52 o 
   0   8  12     1706.06     1725.18    218.78 o 
   2   8  12     1868.94     1738.72    151.59 o 
   4   8  12      568.17      531.15    147.62 o 
   6   8  12      458.39      534.12    157.18 o 
  -7   9  12     1938.42     2084.37    226.31 o 
  -5   9  12      556.78      601.77    207.78 o 
  -3   9  12     1084.05     1208.33    215.04 o 
  -1   9  12      749.88      813.83    225.39 o 
   1   9  12     4524.09     4407.68    163.65 o 
   3   9  12      475.27      407.97    138.24 o 
   5   9  12     1007.41      980.95    150.60 o 
   7   9  12      175.05      154.98    166.09 o 
  -8  10  12       51.53      121.26    238.39 o 
  -6  10  12        6.09       51.66    226.44 o 
  -4  10  12      545.17      594.48    204.98 o 
  -2  10  12     1644.39     1495.69    216.10 o 
   0  10  12     2592.13     2515.22    177.28 o 
   2  10  12        2.17       92.51    159.87 o 
   4  10  12      539.18      562.49    153.53 o 
   6  10  12       77.79      134.78    160.95 o 
  -7  11  12      107.63      219.15    212.03 o 
  -5  11  12       23.06      218.01    220.20 o 
  -3  11  12      576.29      514.49    205.62 o 
  -1  11  12      952.53     1035.42    206.10 o 
   1  11  12     1332.67     1204.77    176.12 o 
   3  11  12      320.05      300.54    164.64 o 
   5  11  12      155.53      209.19    154.69 o 
  -6  12  12       33.93       26.85    221.67 o 
  -4  12  12     1217.97     1246.29    204.53 o 
  -2  12  12     1013.83      908.74    215.96 o 
   0  12  12     2515.85     2353.26    176.27 o 
   2  12  12      973.36     1044.68    179.86 o 
   4  12  12     2916.77     2806.73    181.98 o 
   6  12  12      280.16      212.64    179.56 o 
  -7  13  12      306.76      292.93    237.36 o 
  -5  13  12       82.17      -13.78    219.07 o 
  -3  13  12     1352.84     1567.25    222.34 o 
  -1  13  12      395.71      393.97    175.30 o 
   1  13  12     3892.43     4031.96    183.11 o 
   3  13  12      977.62      910.88    168.75 o 
   5  13  12      576.08      514.68    202.16 o 
  -6  14  12      905.19      904.65    212.65 o 
  -4  14  12     1481.43     1417.51    219.21 o 
  -2  14  12      418.54      425.63    206.04 o 
   0  14  12     2252.44     2273.68    161.92 o 
   2  14  12      724.71      508.07    174.63 o 
   4  14  12     1436.01     1450.25    202.25 o 
  -5  15  12     2459.54     3036.80    429.19 o 
  -3  15  12     1466.39     1497.81    213.02 o 
  -1  15  12      141.54       41.96    178.92 o 
   1  15  12      401.14      366.36    172.11 o 
   3  15  12     2445.75     2591.44    202.72 o 
   5  15  12      238.71      459.26    204.19 o 
  -6  16  12     1307.18     1310.38    243.51 o 
  -4  16  12      174.53      296.36    207.81 o 
  -2  16  12      339.94      493.18    181.20 o 
   0  16  12     2088.03     2122.14    187.24 o 
   2  16  12     1022.66      918.71    189.78 o 
   4  16  12      466.36      587.30    197.25 o 
  -5  17  12      557.65      507.45    238.80 o 
  -3  17  12      525.41      597.59    194.96 o 
  -1  17  12      542.00      473.68    184.07 o 
   1  17  12      976.99     1042.35    182.89 o 
   3  17  12      950.11      733.10    186.78 o 
  -4  18  12      458.45      467.09    215.69 o 
  -2  18  12       42.77       60.53    187.18 o 
   0  18  12      930.67     1069.11    184.39 o 
   2  18  12      806.45      906.64    209.49 o 
  -3  19  12      479.20      557.44    196.77 o 
  -1  19  12      556.43      671.58    196.03 o 
   1  19  12       13.91      188.18    205.47 o 
  -2  20  12      180.84      144.07    201.53 o 
   0  20  12     1514.15     1716.16    206.39 o 
  -9   1  13     1278.34     1053.47    298.37 o 
  -7   1  13      252.49      190.51    266.26 o 
  -5   1  13      234.24      217.79    215.75 o 
  -3   1  13     2268.27     2156.70    232.95 o 
  -1   1  13      356.98      423.97    208.45 o 
   1   1  13     2213.45     2321.24    189.68 o 
   3   1  13     3840.35     3522.60    130.61 o 
   5   1  13      176.63      230.39    129.82 o 
   7   1  13      194.03      275.91    143.87 o 
  -8   2  13      661.63      727.70    249.96 o 
  -6   2  13     2475.12     2470.49    221.31 o 
  -4   2  13     1872.71     1918.69    222.81 o 
  -2   2  13     7618.57     7587.52    240.68 o 
   0   2  13     2352.65     2406.88    224.10 o 
   2   2  13     2600.62     2644.64    157.32 o 
   4   2  13      158.03      167.03    125.00 o 
   6   2  13       69.85      176.98    135.92 o 
  -7   3  13      203.90      266.42    209.48 o 
  -5   3  13      377.57      274.85    194.95 o 
  -3   3  13     9676.87     9233.29    241.05 o 
  -1   3  13     3454.79     3414.77    228.55 o 
   1   3  13     3298.50     3248.14    195.71 o 
   3   3  13       31.21       42.15    137.30 o 
   5   3  13     1423.54     1555.74    133.89 o 
   7   3  13      192.67      171.30    142.11 o 
  -8   4  13      316.48      336.12    213.83 o 
  -6   4  13     2599.22     2626.67    224.45 o 
  -4   4  13      434.76      509.55    217.87 o 
  -2   4  13      673.16      744.64    220.44 o 
   0   4  13     1815.62     1878.19    217.84 o 
   2   4  13     2072.62     2204.34    163.84 o 
   4   4  13     2384.47     2364.83    138.20 o 
   6   4  13      130.08      191.43    137.32 o 
  -7   5  13     2310.99     2273.92    231.70 o 
  -5   5  13      496.18      391.35    213.79 o 
  -3   5  13       57.29       58.34    217.80 o 
  -1   5  13     2602.10     2332.22    208.29 o 
   1   5  13     2360.54     2503.14    201.00 o 
   3   5  13     2089.52     2014.02    140.07 o 
   5   5  13     2699.90     2852.16    151.26 o 
   7   5  13      643.64      860.82    155.18 o 
  -8   6  13      229.94      391.73    215.74 o 
  -6   6  13     1405.85     1207.88    200.46 o 
  -4   6  13      381.86      469.02    213.72 o 
  -2   6  13     1663.05     1574.66    217.60 o 
   0   6  13     2243.54     2297.97    219.54 o 
   2   6  13       41.07      122.31    162.15 o 
   4   6  13      350.61      374.91    144.46 o 
   6   6  13     1273.26     1319.84    137.83 o 
  -7   7  13     3118.88     3016.09    277.91 o 
  -5   7  13       83.56      165.88    216.56 o 
  -3   7  13     1567.51     1521.79    214.69 o 
  -1   7  13     1297.01     1392.13    216.70 o 
   1   7  13      598.48      570.10    161.27 o 
   3   7  13      930.75     1022.80    141.13 o 
   5   7  13     1627.46     1712.92    149.06 o 
   7   7  13      319.18      382.01    151.67 o 
  -8   8  13     1779.16     1726.73    223.83 o 
  -6   8  13      560.26      594.11    227.38 o 
  -4   8  13     3372.36     3399.88    203.15 o 
  -2   8  13     1574.07     1675.08    216.10 o 
   0   8  13     2191.71     2238.73    230.03 o 
   2   8  13     4468.12     4149.49    160.01 o 
   4   8  13     1272.26     1377.00    154.56 o 
   6   8  13     1173.71     1134.86    163.05 o 
  -7   9  13      460.16      625.02    238.47 o 
  -5   9  13      207.85      348.22    221.27 o 
  -3   9  13     2902.05     2963.08    276.81 o 
  -1   9  13     1086.67     1191.88    215.05 o 
   1   9  13      155.01       95.67    151.90 o 
   3   9  13     2305.00     2247.15    154.29 o 
   5   9  13      852.23      781.13    162.22 o 
  -6  10  13      181.29      288.35    194.14 o 
  -4  10  13      311.50      205.38    195.73 o 
  -2  10  13     1375.57     1445.36    216.76 o 
   0  10  13     7903.77     7630.10    198.38 o 
   2  10  13     1234.61     1178.19    169.49 o 
   4  10  13      334.06      317.21    156.53 o 
   6  10  13      383.71      463.65    167.13 o 
  -7  11  13      404.78      297.90    235.74 o 
  -5  11  13     1790.33     1741.26    221.16 o 
  -3  11  13      949.53      974.41    210.09 o 
  -1  11  13      260.99      249.13    197.38 o 
   1  11  13     4667.95     4457.96    167.82 o 
   3  11  13      541.53      537.74    153.26 o 
   5  11  13      214.01      235.80    161.84 o 
  -6  12  13      180.71      102.20    228.75 o 
  -4  12  13      761.15      738.43    217.13 o 
  -2  12  13      939.14      971.88    231.36 o 
   0  12  13      538.44      600.83    168.94 o 
   2  12  13      147.91      192.76    183.55 o 
   4  12  13       49.05       62.67    167.68 o 
  -5  13  13     1570.40     1612.43    236.42 o 
  -3  13  13     1044.77     1113.13    226.48 o 
  -1  13  13      295.69      441.46    186.87 o 
   1  13  13      420.52      418.44    188.20 o 
   3  13  13     1744.87     1892.83    173.67 o 
   5  13  13      392.93      482.17    190.44 o 
  -6  14  13      352.14      323.27    237.83 o 
  -4  14  13     1291.27     1375.19    256.10 o 
  -2  14  13      267.93      276.56    216.31 o 
   0  14  13     2092.29     1699.51    183.23 o 
   2  14  13     2092.65     2101.49    181.17 o 
   4  14  13      287.91      363.76    206.37 o 
  -5  15  13      338.66      295.98    233.36 o 
  -3  15  13      183.46      182.96    232.25 o 
  -1  15  13     3817.68     3826.79    194.88 o 
   1  15  13      241.62      200.64    176.82 o 
   3  15  13      262.26      238.75    205.40 o 
  -4  16  13      410.43      363.76    232.38 o 
  -2  16  13      172.61      183.09    174.88 o 
   0  16  13      497.66      495.78    191.82 o 
   2  16  13     3941.60     4144.31    190.90 o 
   4  16  13       38.68      153.82    203.12 o 
  -3  17  13      477.16      544.89    197.44 o 
  -1  17  13      165.96      252.31    195.23 o 
   1  17  13      152.85       67.31    185.55 o 
   3  17  13      159.88      203.22    203.39 o 
  -2  18  13       27.37      211.22    195.60 o 
   0  18  13      104.29      255.09    179.82 o 
   2  18  13       33.87       72.20    219.77 o 
  -1  19  13      964.30     1021.54    202.87 o 
   1  19  13      145.99      207.71    198.95 o 
  -8   0  14      720.01      688.55    406.15 o 
  -6   0  14     3112.19     3232.71    383.12 o 
  -4   0  14     6345.08     6625.54    369.68 o 
  -2   0  14       46.93       29.06    348.53 o 
   0   0  14     1053.22     1162.05    275.28 o 
   2   0  14    10561.30    10078.23    211.26 o 
   4   0  14     1531.81     1445.52    185.69 o 
   6   0  14     1993.14     1975.32    217.35 o 
  -7   1  14      604.64      485.16    275.17 o 
  -5   1  14      696.85      644.98    228.26 o 
  -3   1  14     2280.09     2103.18    235.06 o 
  -1   1  14     4050.91     4028.04    239.13 o 
   1   1  14     1109.47     1060.06    189.09 o 
   3   1  14      487.02      544.27    132.48 o 
   5   1  14     2148.83     2081.29    141.13 o 
   7   1  14      396.27      348.87    152.08 o 
  -8   2  14      224.33      122.04    257.46 o 
  -6   2  14      499.62      423.21    207.55 o 
  -4   2  14     1015.86     1020.46    224.58 o 
  -2   2  14     1572.71     1776.67    204.93 o 
   0   2  14      997.43      912.97    224.83 o 
   2   2  14     5531.51     5128.53    168.82 o 
   4   2  14     1215.78     1215.68    138.08 o 
   6   2  14       31.63       50.13    149.40 o 
  -7   3  14      586.94      730.00    202.43 o 
  -5   3  14     3014.65     2862.57    228.24 o 
  -3   3  14      908.62      903.51    186.08 o 
  -1   3  14     2938.91     2929.23    229.76 o 
   1   3  14     2026.31     1966.30    187.45 o 
   3   3  14      290.93      394.89    140.44 o 
   5   3  14      712.82      760.58    137.82 o 
   7   3  14       97.99      242.31    155.54 o 
  -8   4  14      780.12      827.83    219.41 o 
  -6   4  14      262.80      297.68    230.98 o 
  -4   4  14      679.81      549.17    219.74 o 
  -2   4  14      755.35      792.72    201.59 o 
   0   4  14     1854.22     1931.92    212.38 o 
   2   4  14      307.78      346.60    159.99 o 
   4   4  14      723.26      838.43    149.15 o 
   6   4  14     1642.67     1752.51    147.02 o 
  -7   5  14      136.65       73.36    236.15 o 
  -5   5  14      740.78      673.36    203.83 o 
  -3   5  14     3840.22     3578.56    224.82 o 
  -1   5  14     2126.19     2077.56    222.69 o 
   1   5  14      498.22      556.02    214.11 o 
   3   5  14     1857.89     1743.83    150.13 o 
   5   5  14      130.49      190.56    149.78 o 
  -8   6  14     2046.43     2208.21    243.74 o 
  -6   6  14     1720.86     1503.35    231.42 o 
  -4   6  14      119.05      179.34    216.53 o 
  -2   6  14      622.54      606.17    211.80 o 
   0   6  14     1522.28     1517.20    216.57 o 
   2   6  14     1955.16     1974.63    157.89 o 
   4   6  14     1857.62     1820.17    150.23 o 
   6   6  14     1390.89     1368.19    151.58 o 
  -7   7  14     1554.71     1690.86    243.22 o 
  -5   7  14     2144.58     2093.59    226.47 o 
  -3   7  14      289.66      247.09    214.82 o 
  -1   7  14     1335.44     1239.82    206.21 o 
   1   7  14     1176.40     1090.80    160.84 o 
   3   7  14     3690.07     3698.63    153.06 o 
   5   7  14      295.48      283.57    158.23 o 
  -6   8  14      376.66      309.89    232.33 o 
  -4   8  14     1319.87     1242.13    229.15 o 
  -2   8  14     1253.68     1116.73    215.33 o 
   0   8  14     2246.79     2147.96    220.19 o 
   2   8  14        8.89       14.89    170.20 o 
   4   8  14      179.90      175.63    157.00 o 
   6   8  14      665.36      537.69    167.46 o 
  -7   9  14      443.21      323.42    247.96 o 
  -5   9  14     1899.74     1983.67    212.66 o 
  -3   9  14      372.87      522.47    201.18 o 
  -1   9  14     4737.67     4500.99    215.31 o 
   1   9  14      434.20      437.26    174.15 o 
   3   9  14     2532.73     2550.75    155.07 o 
   5   9  14      675.40      737.49    160.08 o 
  -6  10  14     1611.53     1786.47    239.86 o 
  -4  10  14     1848.66     1956.86    226.46 o 
  -2  10  14      259.93      414.22    193.01 o 
   0  10  14      420.70      428.14    191.05 o 
   2  10  14     1302.74     1156.17    168.47 o 
   4  10  14      120.87      237.13    166.32 o 
  -5  11  14      596.82      703.74    223.07 o 
  -3  11  14     2046.41     2062.92    218.42 o 
  -1  11  14      679.11      863.09    220.55 o 
   1  11  14      907.68      940.43    162.18 o 
   3  11  14       51.45       86.79    157.18 o 
   5  11  14      789.37      771.81    172.52 o 
  -6  12  14     1030.60     1281.85    247.74 o 
  -4  12  14     2029.02     2039.76    225.92 o 
  -2  12  14     1300.48     1164.94    217.93 o 
   0  12  14      192.93      404.53    195.88 o 
   2  12  14      392.80      444.74    168.57 o 
   4  12  14      256.61      291.50    176.88 o 
  -5  13  14      207.07      514.41    252.06 o 
  -3  13  14     1316.94     1377.09    232.53 o 
  -1  13  14     1450.26     1591.60    182.61 o 
   1  13  14      715.15      612.68    173.26 o 
   3  13  14      199.05      211.37    177.07 o 
  -4  14  14      146.79      182.44    228.07 o 
  -2  14  14      824.34      844.61    244.66 o 
   0  14  14     1446.18     1459.29    189.87 o 
   2  14  14      490.57      535.06    186.33 o 
   4  14  14      199.65      198.40    197.97 o 
  -5  15  14      327.59      536.66    251.35 o 
  -3  15  14     1244.76     1095.54    230.57 o 
  -1  15  14      144.49      105.20    186.26 o 
   1  15  14     1405.81     1423.26    186.13 o 
   3  15  14      355.21      384.13    191.85 o 
  -4  16  14      417.02      545.30    240.38 o 
  -2  16  14      894.44     1189.41    213.39 o 
   0  16  14      501.75      413.84    184.20 o 
   2  16  14      263.26      318.75    186.30 o 
  -3  17  14       56.10      105.98    212.69 o 
  -1  17  14      391.57      423.32    205.58 o 
   1  17  14      336.54      408.96    205.66 o 
  -2  18  14       78.52      164.89    191.28 o 
   0  18  14      248.06      443.13    210.64 o 
  -7   1  15      580.18      402.44    228.76 o 
  -5   1  15     1606.49     1632.81    269.05 o 
  -3   1  15      721.86      626.34    234.62 o 
  -1   1  15     1437.19     1549.82    235.43 o 
   1   1  15     5306.81     5459.67    195.28 o 
   3   1  15       89.03      184.72    143.55 o 
   5   1  15      346.08      276.93    142.61 o 
  -6   2  15     1273.79     1198.86    242.29 o 
  -4   2  15     1632.60     1573.76    213.67 o 
  -2   2  15      742.64      828.49    230.98 o 
   0   2  15     2717.88     2648.53    211.41 o 
   2   2  15     1020.78      981.06    154.77 o 
   4   2  15     3615.61     3453.26    146.95 o 
   6   2  15      280.98      403.72    154.94 o 
  -7   3  15      927.81      920.50    362.36 o 
  -5   3  15      463.68      492.61    211.43 o 
  -3   3  15      551.53      669.25    229.23 o 
  -1   3  15      358.85      233.95    202.43 o 
   1   3  15     4328.43     4089.91    215.13 o 
   3   3  15     1221.84     1173.77    152.40 o 
   5   3  15      809.86      868.20    147.03 o 
  -6   4  15     1618.85     1892.49    235.00 o 
  -4   4  15     1498.33     1682.84    227.58 o 
  -2   4  15     1240.44     1437.82    206.71 o 
   0   4  15      749.40      643.97    218.53 o 
   2   4  15     3051.73     2961.74    172.19 o 
   4   4  15     1295.87     1361.98    148.61 o 
   6   4  15      649.42      646.76    157.31 o 
  -7   5  15     1926.32     2260.47    248.14 o 
  -5   5  15      732.21      527.13    194.42 o 
  -3   5  15     2418.94     2316.93    228.06 o 
  -1   5  15      830.64      822.64    201.63 o 
   1   5  15      928.25     1034.36    225.73 o 
   3   5  15      115.19      220.88    154.27 o 
   5   5  15     2972.10     2906.55    155.47 o 
  -6   6  15      124.77      186.32    236.09 o 
  -4   6  15      684.12      862.54    210.29 o 
  -2   6  15      291.54      287.97    216.05 o 
   0   6  15      656.71      716.85    217.80 o 
   2   6  15      115.81       46.55    176.10 o 
   4   6  15      304.87      318.84    152.53 o 
   6   6  15      455.59      450.22    153.74 o 
  -7   7  15      841.93      661.60    237.80 o 
  -5   7  15       19.09       96.96    228.40 o 
  -3   7  15      979.21      938.82    203.03 o 
  -1   7  15     4435.36     4130.94    225.95 o 
   1   7  15     2201.51     2194.60    189.14 o 
   3   7  15     1566.99     1508.71    162.93 o 
   5   7  15      476.08      554.34    163.28 o 
  -6   8  15      528.12      488.00    241.26 o 
  -4   8  15      613.99      723.39    227.63 o 
  -2   8  15     1041.04     1066.53    203.20 o 
   0   8  15      746.66      678.04    221.99 o 
   2   8  15     4594.98     4301.91    185.33 o 
   4   8  15      578.63      644.17    169.17 o 
  -5   9  15     1700.47     1720.18    211.81 o 
  -3   9  15     1599.39     1540.13    202.75 o 
  -1   9  15     1618.33     1389.64    223.23 o 
   1   9  15     1250.90     1368.33    192.45 o 
   3   9  15     1759.19     1597.81    164.76 o 
   5   9  15       98.63      176.70    173.84 o 
  -6  10  15      355.00      401.57    238.01 o 
  -4  10  15      449.66      648.45    205.91 o 
  -2  10  15     1319.51     1413.22    226.33 o 
   0  10  15      993.30      970.32    180.20 o 
   2  10  15      207.96      141.93    184.45 o 
   4  10  15      693.79      579.42    174.13 o 
  -5  11  15     2830.08     2863.47    221.38 o 
  -3  11  15      658.49      925.61    231.50 o 
  -1  11  15      337.08      512.82    226.88 o 
   1  11  15      397.31      261.39    183.40 o 
   3  11  15      643.77      778.98    173.54 o 
  -4  12  15      176.00      149.11    229.66 o 
  -2  12  15      819.41      815.17    214.81 o 
   0  12  15      203.67       69.25    196.82 o 
   2  12  15      180.19      261.33    187.44 o 
   4  12  15      135.10      146.15    174.82 o 
  -5  13  15      848.02      992.68    250.37 o 
  -3  13  15     1671.89     1542.49    240.08 o 
  -1  13  15      315.08      410.30    200.63 o 
   1  13  15      212.02      351.54    190.67 o 
   3  13  15      754.19      782.54    164.75 o 
  -4  14  15     1272.03     1435.60    249.63 o 
  -2  14  15      775.44      720.79    212.90 o 
   0  14  15      426.01      348.96    189.91 o 
   2  14  15      695.13      658.67    183.68 o 
  -3  15  15      272.32      283.62    248.90 o 
  -1  15  15     3054.80     3327.21    211.55 o 
   1  15  15      380.08      395.79    189.96 o 
  -2  16  15       94.72       71.72    212.93 o 
   0  16  15      586.43      736.14    199.15 o 
  -6   0  16      833.58      978.66    395.28 o 
  -4   0  16     8564.04     8776.40    333.01 o 
  -2   0  16      902.93      937.34    362.17 o 
   0   0  16      922.33      820.93    313.55 o 
   2   0  16      147.85      341.12    211.62 o 
   4   0  16      395.18      392.15    207.05 o 
  -7   1  16      127.58      123.22    287.46 o 
  -5   1  16      908.17      969.82    245.49 o 
  -3   1  16      587.90      915.22    257.13 o 
  -1   1  16     1258.54     1212.92    257.12 o 
   1   1  16      419.52      482.29    194.93 o 
   3   1  16      814.46      741.03    146.71 o 
   5   1  16      278.17      165.52    156.70 o 
  -6   2  16       36.71      317.03    278.80 o 
  -4   2  16     1578.65     1389.04    244.44 o 
  -2   2  16      434.84      553.12    240.73 o 
   0   2  16      822.58      731.16    234.86 o 
   2   2  16     1036.94     1044.51    153.72 o 
   4   2  16       46.64       70.17    146.76 o 
  -7   3  16      485.31      260.27    262.50 o 
  -5   3  16     1144.67      911.33    239.30 o 
  -3   3  16      178.00      218.98    198.29 o 
  -1   3  16      122.44       59.98    231.68 o 
   1   3  16     2656.58     2366.34    236.31 o 
   3   3  16     1052.34     1082.87    151.31 o 
   5   3  16      133.51       94.30    152.56 o 
  -6   4  16       24.49      122.72    225.12 o 
  -4   4  16      818.21      802.74    203.00 o 
  -2   4  16       14.15       77.34    209.54 o 
   0   4  16     1679.97     1596.89    233.98 o 
   2   4  16      806.33      731.06    178.91 o 
   4   4  16     2452.49     2299.13    148.53 o 
  -7   5  16      352.28      463.92    233.69 o 
  -5   5  16      251.87      268.62    220.20 o 
  -3   5  16      247.06      232.86    234.78 o 
  -1   5  16       54.53      122.63    225.69 o 
   1   5  16     4327.81     4266.81    207.03 o 
   3   5  16       42.61       78.59    163.34 o 
   5   5  16      123.18       94.10    151.97 o 
  -6   6  16     1525.54     1497.84    246.40 o 
  -4   6  16      103.26      257.26    228.49 o 
  -2   6  16     3409.53     3435.65    234.97 o 
   0   6  16      271.74      352.38    222.99 o 
   2   6  16     1941.27     2077.10    175.89 o 
   4   6  16     1289.35     1196.04    167.42 o 
  -5   7  16       93.01        4.30    236.14 o 
  -3   7  16      215.13      291.43    226.58 o 
  -1   7  16      567.34      720.47    206.69 o 
   1   7  16     1169.07     1156.61    184.03 o 
   3   7  16     1497.28     1422.88    167.49 o 
   5   7  16      659.68      767.31    170.37 o 
  -6   8  16       30.50       86.94    250.12 o 
  -4   8  16      626.30      675.89    221.33 o 
  -2   8  16     2485.64     2505.25    230.93 o 
   0   8  16     1460.14     1312.43    219.16 o 
   2   8  16      292.79      411.05    183.08 o 
   4   8  16      250.04      275.58    169.64 o 
  -5   9  16      402.09      311.01    223.37 o 
  -3   9  16     3501.55     3647.96    238.54 o 
  -1   9  16      311.98      235.74    229.13 o 
   1   9  16       19.18      134.96    196.38 o 
   3   9  16      557.05      600.19    165.27 o 
  -4  10  16      906.17      961.40    241.18 o 
  -2  10  16      189.62      191.32    231.90 o 
   0  10  16     1237.83     1139.21    205.57 o 
   2  10  16     1381.98     1381.50    186.33 o 
   4  10  16      141.51      140.24    185.80 o 
  -5  11  16      520.75      366.95    250.97 o 
  -3  11  16      495.81      502.51    228.53 o 
  -1  11  16       77.99      144.39    224.60 o 
   1  11  16      405.54      645.54    201.42 o 
   3  11  16      504.68      419.05    174.65 o 
  -4  12  16     1091.17     1180.25    248.55 o 
  -2  12  16      437.55      411.65    228.35 o 
   0  12  16       12.52       64.18    203.22 o 
   2  12  16     1431.24     1380.78    188.39 o 
  -3  13  16      979.18     1010.95    237.30 o 
  -1  13  16     1218.24     1178.18    208.91 o 
   1  13  16      433.81      308.72    205.04 o 
  -2  14  16     1730.51     1739.06    240.62 o 
   0  14  16     1494.31     1548.92    213.51 o 
  -1  15  16     1227.35     1157.90    202.59 o 
  -5   1  17     4232.69     3917.70    286.88 o 
  -3   1  17      463.09      422.47    269.98 o 
  -1   1  17      144.72      138.63    261.78 o 
   1   1  17     1951.69     1823.89    209.95 o 
   3   1  17     1688.46     1616.69    161.00 o 
  -6   2  17      617.64      803.69    305.48 o 
  -4   2  17     2762.62     3250.65    567.37 o 
  -2   2  17      328.78      438.41    265.21 o 
   0   2  17       97.96      142.62    241.18 o 
   2   2  17     1020.64     1082.27    162.67 o 
   4   2  17      690.47      757.21    155.82 o 
  -5   3  17      544.52      584.80    249.48 o 
  -3   3  17      352.14      234.51    249.03 o 
  -1   3  17      290.02      321.58    242.95 o 
   1   3  17     2198.63     2031.65    241.25 o 
   3   3  17      523.16      549.11    155.15 o 
  -6   4  17      855.49      678.60    255.50 o 
  -4   4  17      334.61      398.55    249.88 o 
  -2   4  17     1760.86     1773.48    243.14 o 
   0   4  17     1978.80     2097.25    241.95 o 
   2   4  17     1164.44      989.68    179.48 o 
   4   4  17      549.66      605.26    152.63 o 
  -5   5  17      136.03      153.27    254.29 o 
  -3   5  17     1284.85     1236.50    225.08 o 
  -1   5  17     1629.84     1638.48    241.15 o 
   1   5  17      141.92      285.60    204.21 o 
   3   5  17     1447.97     1513.19    174.67 o 
  -6   6  17     1027.89      928.86    262.97 o 
  -4   6  17       45.52      184.44    223.82 o 
  -2   6  17       73.00      144.09    236.41 o 
   0   6  17      144.88      194.06    217.74 o 
   2   6  17      541.39      650.63    186.48 o 
   4   6  17       18.90       52.07    166.13 o 
  -5   7  17      158.42      274.53    246.02 o 
  -3   7  17     2593.44     2839.51    247.27 o 
  -1   7  17      239.08       54.09    238.60 o 
   1   7  17      190.80      169.63    206.17 o 
   3   7  17      515.13      507.62    170.62 o 
  -4   8  17     1289.81     1274.21    229.60 o 
  -2   8  17      256.45      326.26    241.18 o 
   0   8  17      575.71      735.89    218.06 o 
   2   8  17     1701.65     1723.12    192.20 o 
  -5   9  17      144.23      374.40    251.55 o 
  -3   9  17      399.62      631.61    240.12 o 
  -1   9  17      336.02      157.05    244.00 o 
   1   9  17     1478.81     1561.15    195.11 o 
   3   9  17     1385.13     1283.31    188.23 o 
  -4  10  17      481.16      365.25    249.23 o 
  -2  10  17      723.01      625.32    231.61 o 
   0  10  17      219.50      217.57    212.45 o 
   2  10  17      264.13      282.77    199.26 o 
  -3  11  17      784.12      763.84    261.00 o 
  -1  11  17      317.13      313.14    245.21 o 
   1  11  17     1168.38     1157.26    212.17 o 
  -2  12  17      723.26      881.34    258.97 o 
   0  12  17     1638.88     1404.30    198.06 o 
  -1  13  17      737.43      624.07    222.10 o 
  -4   0  18     1944.36     1755.67    405.76 o 
  -2   0  18      356.02      215.18    385.79 o 
   0   0  18      517.47      767.63    385.99 o 
   2   0  18     1967.41     1679.52    240.37 o 
  -5   1  18      624.55      876.91    258.35 o 
  -3   1  18      134.52      303.71    276.92 o 
  -1   1  18      883.03      648.38    248.05 o 
   1   1  18      653.69      554.39    233.76 o 
   3   1  18      711.85      672.14    164.52 o 
  -4   2  18     2154.13     1807.61    288.24 o 
  -2   2  18     1271.38     1046.16    278.14 o 
   0   2  18     3413.85     3506.17    248.65 o 
   2   2  18      105.51      150.28    173.30 o 
  -5   3  18     1491.58     1563.01    261.57 o 
  -3   3  18     1388.54     1405.48    263.30 o 
  -1   3  18        9.83       38.67    231.67 o 
   1   3  18     1249.23     1185.86    186.23 o 
   3   3  18     1327.37     1273.72    168.66 o 
  -4   4  18       95.89      174.07    237.11 o 
  -2   4  18     1009.58      920.45    255.69 o 
   0   4  18      271.77      416.96    225.48 o 
   2   4  18     2052.72     2035.04    179.50 o 
  -5   5  18      133.72      382.84    239.94 o 
  -3   5  18      251.06      230.70    226.75 o 
  -1   5  18      310.58      235.91    248.15 o 
   1   5  18     1168.23     1199.82    198.50 o 
   3   5  18       20.09        0.68    176.07 o 
  -4   6  18     1357.94     1454.44    255.47 o 
  -2   6  18      546.06      523.99    264.35 o 
   0   6  18      636.20      779.40    260.89 o 
   2   6  18      393.39      296.15    189.20 o 
  -3   7  18      178.49      267.66    251.03 o 
  -1   7  18      368.65      514.07    226.68 o 
   1   7  18      816.31      948.07    220.98 o 
  -4   8  18      178.90      186.32    250.71 o 
  -2   8  18      666.90     1004.11    251.02 o 
   0   8  18      298.32      448.84    209.15 o 
   2   8  18      491.28      404.27    188.20 o 
  -3   9  18     1162.64     1181.15    258.05 o 
  -1   9  18      562.14      473.78    245.99 o 
   1   9  18      292.86      229.91    198.50 o 
  -2  10  18      271.55      301.49    250.69 o 
   0  10  18     2810.46     2876.34    203.70 o 
  -3   1  19      299.02      495.65    259.78 o 
  -1   1  19      425.45      437.80    284.46 o 
   1   1  19     1012.68      972.91    261.30 o 
  -4   2  19      118.32      236.13    294.91 o 
  -2   2  19     1110.28     1293.81    287.15 o 
   0   2  19      614.71      803.64    286.21 o 
   2   2  19     1346.15     1105.44    190.37 o 
  -3   3  19      785.17      732.04    260.46 o 
  -1   3  19     1080.07     1067.46    276.38 o 
   1   3  19     1491.35     1582.34    197.89 o 
  -2   4  19     1159.94     1160.81    273.96 o 
   0   4  19     1660.36     1638.85    263.83 o 
  -3   5  19     2023.98     2308.12    273.25 o 
  -1   5  19     1223.68     1231.44    264.57 o 
   1   5  19      156.24      -41.64    221.88 o 
  -2   6  19      222.79      187.67    262.24 o 
   0   6  19       83.96      154.53    255.88 o 
  -1   7  19      621.61      551.27    259.58 o 
                                                 
